# Supplementary material for: ﻿Pheidoleklaman sp. nov.: a new addition from Ivory Coast to the Afrotropical pulchella species group (Hymenoptera, Formicidae, Myrmicinae)
Source: Zookeys. 2022 Jun 10;1104:129–57. doi: 10.3897/zookeys.1104.81562 (PMC9848783; doi:10.3897/zookeys.1104.81562)
Supplement: XML Treatment for Pheidole klaman [file zookeys.1104.81562-treatment1.xml]

<!DOCTYPE tp:taxon-treatment
  PUBLIC "-//TaxonX//DTD Taxonomic Treatment Publishing DTD v0 20100105//EN" "tax-treatment-NSO.dtd">
<tp:taxon-treatment xmlns:tp="http://www.plazi.org/taxpub"><tp:treatment-meta><kwd-group><label>Taxon classification</label><kwd>
                <named-content content-type="kingdom">Animalia</named-content>
              </kwd><kwd>
                <named-content content-type="order">Hymenoptera</named-content>
              </kwd><kwd>
                <named-content content-type="family">Formicidae</named-content>
              </kwd></kwd-group><mixed-citation publication-type="journal"><person-group><name><surname>Gómez</surname><given-names>Kiko</given-names></name><name><surname>Kouakou</surname><given-names>Lombart M.</given-names></name><name><surname>Fischer</surname><given-names>Georg</given-names></name><name><surname>Hita-Garcia</surname><given-names>Francisco</given-names></name><name><surname>Katzke</surname><given-names>Julian</given-names></name><name><surname>Economo</surname><given-names>Evan P.</given-names></name></person-group><article-title>﻿<italic><tp:taxon-name><tp:taxon-name-part taxon-name-part-type="genus" reg="Pheidole">Pheidole</tp:taxon-name-part><tp:taxon-name-part taxon-name-part-type="species" reg="klaman">klaman</tp:taxon-name-part></tp:taxon-name></italic> sp. nov.: a new addition from Ivory Coast to the Afrotropical <italic><tp:taxon-name><tp:taxon-name-part taxon-name-part-type="genus" reg="Pheidole"/><tp:taxon-name-part taxon-name-part-type="species" reg="pulchella">pulchella</tp:taxon-name-part></tp:taxon-name></italic> species group (<tp:taxon-name><tp:taxon-name-part taxon-name-part-type="order">Hymenoptera</tp:taxon-name-part></tp:taxon-name>, <tp:taxon-name><tp:taxon-name-part taxon-name-part-type="family">Formicidae</tp:taxon-name-part></tp:taxon-name>, <tp:taxon-name><tp:taxon-name-part taxon-name-part-type="subfamily">Myrmicinae</tp:taxon-name-part></tp:taxon-name>)</article-title><source>Zookeys</source><day>10</day><month>06</month><year>2022</year><volume>1104</volume><fpage>129</fpage><lpage>157</lpage><pub-id pub-id-type="doi">10.3897/zookeys.1104.81562</pub-id></mixed-citation></tp:treatment-meta><tp:nomenclature><label>﻿</label><tp:taxon-name>
              <object-id xmlns:xlink="http://www.w3.org/1999/xlink" content-type="arpha" xlink:type="simple">364634B6-7AAA-5E1E-BB3A-5EC87B5DB692</object-id>
              <tp:taxon-name-part taxon-name-part-type="genus" reg="Pheidole">Pheidole</tp:taxon-name-part>
              <tp:taxon-name-part taxon-name-part-type="species" reg="klaman">klaman</tp:taxon-name-part>
              <object-id xmlns:xlink="http://www.w3.org/1999/xlink" content-type="zoobank" xlink:type="simple">http://zoobank.org/78E38050-CC84-4A26-B882-CEB9FD9B3521</object-id>
            </tp:taxon-name><tp:taxon-status xmlns:xlink="http://www.w3.org/1999/xlink" xlink:type="simple">sp. nov.</tp:taxon-status></tp:nomenclature><tp:treatment-sec sec-type="material" id="SECID0ESIAE"><title>Material examined.</title><p><bold>Major worker</bold>: Figs <xref ref-type="fig" rid="F1">1A–D</xref>, <xref ref-type="fig" rid="F2">2A–G</xref>, <xref ref-type="fig" rid="F6">6A, B</xref>, Table <xref ref-type="table" rid="T1">1</xref>.</p><p><bold>Minor worker</bold>: Figs <xref ref-type="fig" rid="F3">3A–D</xref>, <xref ref-type="fig" rid="F4">4A–G</xref>, <xref ref-type="fig" rid="F5">5A–G</xref>, <xref ref-type="fig" rid="F7">7A, B</xref>, Table <xref ref-type="table" rid="T2">2</xref>.</p><p><bold>Holotype major worker</bold>: Ivory Coast: Montagnes District, Site 05 (Taï N. P.) 200m, 5.8438, –7.3484, 11/11/2019. Hand collected (Gómez, K. &amp; Kouakou, L.). Primary forest, ex. rotten log [<ext-link xmlns:xlink="http://www.w3.org/1999/xlink" xlink:type="simple" ext-link-type="uri" xlink:href="http://www.antweb.org/specimen/CASENT0764691">CASENT0764691</ext-link>] HNMUK.</p><table-wrap id="T1" position="float" orientation="portrait"><label>Table 1.</label><caption><p>Measurements for the major workers of the yellow forms of the <italic><tp:taxon-name><tp:taxon-name-part taxon-name-part-type="genus" reg="Pheidole"/><tp:taxon-name-part taxon-name-part-type="species" reg="pulchella">pulchella</tp:taxon-name-part></tp:taxon-name></italic> species group. Measurements provided as range (mean).</p></caption><table id="TID0EOIAG" rules="all"><tbody><tr><th rowspan="2" colspan="1"/><th rowspan="1" colspan="3">Yellow species (major workers)</th></tr><tr><th rowspan="1" colspan="1"><italic><tp:taxon-name><tp:taxon-name-part taxon-name-part-type="genus" reg="Pheidole">P.</tp:taxon-name-part><tp:taxon-name-part taxon-name-part-type="species" reg="heliosa">heliosa</tp:taxon-name-part></tp:taxon-name></italic> (<italic>n</italic> = 1)</th><th rowspan="1" colspan="1"><italic><tp:taxon-name><tp:taxon-name-part taxon-name-part-type="genus" reg="Pheidole">P.</tp:taxon-name-part><tp:taxon-name-part taxon-name-part-type="species" reg="klaman">klaman</tp:taxon-name-part></tp:taxon-name></italic> (<italic>n</italic> = 2)</th><th rowspan="1" colspan="1"><italic><tp:taxon-name><tp:taxon-name-part taxon-name-part-type="genus" reg="Pheidole">P.</tp:taxon-name-part><tp:taxon-name-part taxon-name-part-type="species" reg="pulchella">pulchella</tp:taxon-name-part></tp:taxon-name></italic> (<italic>n</italic> = 12)</th></tr><tr><td rowspan="1" colspan="1">
                      <bold>
                        <abbrev xmlns:xlink="http://www.w3.org/1999/xlink" xlink:title="Head length" id="ABBRID0E5MAE" xlink:type="simple">HL</abbrev>
                      </bold>
                    </td><td rowspan="1" colspan="1">2.45</td><td rowspan="1" colspan="1">1.78–1.98 (1.88)</td><td rowspan="1" colspan="1">1.94–2.23 (2.14)</td></tr><tr><td rowspan="1" colspan="1">
                      <bold>
                        <abbrev xmlns:xlink="http://www.w3.org/1999/xlink" xlink:title="Head width" id="ABBRID0ERNAE" xlink:type="simple">HW</abbrev>
                      </bold>
                    </td><td rowspan="1" colspan="1">2.35</td><td rowspan="1" colspan="1">1.65–1.75 (1.7)</td><td rowspan="1" colspan="1">2.0–2.28 (2.16)</td></tr><tr><td rowspan="1" colspan="1">
                      <bold>
                        <abbrev xmlns:xlink="http://www.w3.org/1999/xlink" xlink:title="Mandible length" id="ABBRID0EEOAE" xlink:type="simple">MDL</abbrev>
                      </bold>
                    </td><td rowspan="1" colspan="1">1.30</td><td rowspan="1" colspan="1">0.85–0.89 (0.87)</td><td rowspan="1" colspan="1">0.90–1.11 (1.02)</td></tr><tr><td rowspan="1" colspan="1">
                      <bold>
                        <abbrev xmlns:xlink="http://www.w3.org/1999/xlink" xlink:title="Eye length" id="ABBRID0EXOAE" xlink:type="simple">EL</abbrev>
                      </bold>
                    </td><td rowspan="1" colspan="1">0.27</td><td rowspan="1" colspan="1">0.22–0.23 (0.22)</td><td rowspan="1" colspan="1">0.23–0.26 (0.24)</td></tr><tr><td rowspan="1" colspan="1">
                      <bold>
                        <abbrev xmlns:xlink="http://www.w3.org/1999/xlink" xlink:title="Scape length" id="ABBRID0EKPAE" xlink:type="simple">SL</abbrev>
                      </bold>
                    </td><td rowspan="1" colspan="1">1.24</td><td rowspan="1" colspan="1">1.03–1.08 (1.06)</td><td rowspan="1" colspan="1">1.06–1.17 (1.13)</td></tr><tr><td rowspan="1" colspan="1">
                      <bold>
                        <abbrev xmlns:xlink="http://www.w3.org/1999/xlink" xlink:title="Pronotal width" id="ABBRID0E4PAE" xlink:type="simple">PW</abbrev>
                      </bold>
                    </td><td rowspan="1" colspan="1">1.07</td><td rowspan="1" colspan="1">0.74–0.78 (0.76)</td><td rowspan="1" colspan="1">0.81–1.03 (0.95)</td></tr><tr><td rowspan="1" colspan="1">
                      <bold>
                        <abbrev xmlns:xlink="http://www.w3.org/1999/xlink" xlink:title="Propodeal spine length" id="ABBRID0EQQAE" xlink:type="simple">PSL</abbrev>
                      </bold>
                    </td><td rowspan="1" colspan="1">0.27</td><td rowspan="1" colspan="1">0.29–0.31 (0.3)</td><td rowspan="1" colspan="1">0.24–0.38 (0.32)</td></tr><tr><td rowspan="1" colspan="1">
                      <bold>PtL</bold>
                    </td><td rowspan="1" colspan="1">0.61</td><td rowspan="1" colspan="1">0.45–0.47 (0.46)</td><td rowspan="1" colspan="1">0.53–0.64 (0.59)</td></tr><tr><td rowspan="1" colspan="1">
                      <bold>PtH</bold>
                    </td><td rowspan="1" colspan="1">0.42</td><td rowspan="1" colspan="1">0.29–0.31 (0.30)</td><td rowspan="1" colspan="1">0.33–0.39 (0.36)</td></tr><tr><td rowspan="1" colspan="1">
                      <bold>PtW</bold>
                    </td><td rowspan="1" colspan="1">0.31</td><td rowspan="1" colspan="1">0.21–0.22 (0.21)</td><td rowspan="1" colspan="1">0.20–0.27 (0.24)</td></tr><tr><td rowspan="1" colspan="1">
                      <bold>PPtL</bold>
                    </td><td rowspan="1" colspan="1">0.42</td><td rowspan="1" colspan="1">0.36–0.38 (0.37)</td><td rowspan="1" colspan="1">0.33–0.41 (0.38)</td></tr><tr><td rowspan="1" colspan="1">
                      <bold>PPtH</bold>
                    </td><td rowspan="1" colspan="1">0.54</td><td rowspan="1" colspan="1">0.4–0.41 (0.41)</td><td rowspan="1" colspan="1">0.37–0.5 (0.44)</td></tr><tr><td rowspan="1" colspan="1">
                      <bold>PPtW</bold>
                    </td><td rowspan="1" colspan="1">0.70</td><td rowspan="1" colspan="1">0.43–0.48 (0.46)</td><td rowspan="1" colspan="1">0.42–0.61 (0.52)</td></tr><tr><td rowspan="1" colspan="1">
                      <bold>
                        <abbrev xmlns:xlink="http://www.w3.org/1999/xlink" xlink:title="Weber’s length" id="ABBRID0EDUAE" xlink:type="simple">WL</abbrev>
                      </bold>
                    </td><td rowspan="1" colspan="1">2.10</td><td rowspan="1" colspan="1">1.47–1.56 (1.51)</td><td rowspan="1" colspan="1">1.40–1.74 (1.64)</td></tr><tr><td rowspan="1" colspan="1">
                      <bold>MFL</bold>
                    </td><td rowspan="1" colspan="1">1.98</td><td rowspan="1" colspan="1">1.44–1.51 (1.47)</td><td rowspan="1" colspan="1">1.67–1.84 (1.74)</td></tr><tr><td rowspan="1" colspan="1">
                      <bold>
                        <abbrev xmlns:xlink="http://www.w3.org/1999/xlink" xlink:title="Cephalic index" id="ABBRID0EGVAE" xlink:type="simple">CI</abbrev>
                      </bold>
                    </td><td rowspan="1" colspan="1">95</td><td rowspan="1" colspan="1">88–93 (90)</td><td rowspan="1" colspan="1">98–104 (101)</td></tr><tr><td rowspan="1" colspan="1">
                      <bold>
                        <abbrev xmlns:xlink="http://www.w3.org/1999/xlink" xlink:title="Eye index" id="ABBRID0EZVAE" xlink:type="simple">EI</abbrev>
                      </bold>
                    </td><td rowspan="1" colspan="1">11</td><td rowspan="1" colspan="1">12–14 (13)</td><td rowspan="1" colspan="1">11–13 (11)</td></tr><tr><td rowspan="1" colspan="1">
                      <bold>
                        <abbrev xmlns:xlink="http://www.w3.org/1999/xlink" xlink:title="Scape index" id="ABBRID0EMWAE" xlink:type="simple">SI</abbrev>
                      </bold>
                    </td><td rowspan="1" colspan="1">52</td><td rowspan="1" colspan="1">62–62 (62)</td><td rowspan="1" colspan="1">51–56 (53)</td></tr><tr><td rowspan="1" colspan="1">
                      <bold>
                        <abbrev xmlns:xlink="http://www.w3.org/1999/xlink" xlink:title="Mandible index" id="ABBRID0E6WAE" xlink:type="simple">MDI</abbrev>
                      </bold>
                    </td><td rowspan="1" colspan="1">55</td><td rowspan="1" colspan="1">51–51 (51)</td><td rowspan="1" colspan="1">43–50 (47)</td></tr><tr><td rowspan="1" colspan="1">
                      <bold>
                        <abbrev xmlns:xlink="http://www.w3.org/1999/xlink" xlink:title="Propodeal spine index" id="ABBRID0ESXAE" xlink:type="simple">PSLI</abbrev>
                      </bold>
                    </td><td rowspan="1" colspan="1">11</td><td rowspan="1" colspan="1">17–18 (17)</td><td rowspan="1" colspan="1">11–18 (11)</td></tr><tr><td rowspan="1" colspan="1">
                      <bold>
                        <abbrev xmlns:xlink="http://www.w3.org/1999/xlink" xlink:title="Pronotal width index" id="ABBRID0EFYAE" xlink:type="simple">PWI</abbrev>
                      </bold>
                    </td><td rowspan="1" colspan="1">45</td><td rowspan="1" colspan="1">45–45 (45)</td><td rowspan="1" colspan="1">39–47 (39)</td></tr><tr><td rowspan="1" colspan="1">
                      <bold>
                        <abbrev xmlns:xlink="http://www.w3.org/1999/xlink" xlink:title="Metafemur index" id="ABBRID0EYYAE" xlink:type="simple">FI</abbrev>
                      </bold>
                    </td><td rowspan="1" colspan="1">84</td><td rowspan="1" colspan="1">86–87 (87)</td><td rowspan="1" colspan="1">76–90 (81)</td></tr><tr><td rowspan="1" colspan="1">
                      <bold>Pel</bold>
                    </td><td rowspan="1" colspan="1">28</td><td rowspan="1" colspan="1">28–28 (28)</td><td rowspan="1" colspan="1">22–28 (25)</td></tr><tr><td rowspan="1" colspan="1">
                      <bold>Ppl</bold>
                    </td><td rowspan="1" colspan="1">65</td><td rowspan="1" colspan="1">58–62 (60)</td><td rowspan="1" colspan="1">47–61 (55)</td></tr><tr><td rowspan="1" colspan="1">
                      <bold>
                        <abbrev xmlns:xlink="http://www.w3.org/1999/xlink" xlink:title="Postpetiole width index" id="ABBRID0EL1AE" xlink:type="simple">PpWI</abbrev>
                      </bold>
                    </td><td rowspan="1" colspan="1">225</td><td rowspan="1" colspan="1">210–224 (217)</td><td rowspan="1" colspan="1">204–235 (220)</td></tr><tr><td rowspan="1" colspan="1">
                      <bold>
                        <abbrev xmlns:xlink="http://www.w3.org/1999/xlink" xlink:title="Postpetiole length index" id="ABBRID0E51AE" xlink:type="simple">PpLI</abbrev>
                      </bold>
                    </td><td rowspan="1" colspan="1">145</td><td rowspan="1" colspan="1">124–126 (125)</td><td rowspan="1" colspan="1">139–166 (157)</td></tr></tbody></table></table-wrap><fig id="F1" position="float" orientation="portrait"><object-id xmlns:xlink="http://www.w3.org/1999/xlink" content-type="doi" xlink:type="simple">10.3897/zookeys.1104.81562.figure1</object-id><object-id xmlns:xlink="http://www.w3.org/1999/xlink" content-type="arpha" xlink:type="simple">3B4BD556-CFE6-53BD-9C26-D8F2125108D7</object-id><label>Figure 1.</label><caption><p>Holotype of <italic><tp:taxon-name><tp:taxon-name-part taxon-name-part-type="genus" reg="Pheidole">Pheidole</tp:taxon-name-part><tp:taxon-name-part taxon-name-part-type="species" reg="klaman">klaman</tp:taxon-name-part></tp:taxon-name></italic>, major worker (<ext-link xmlns:xlink="http://www.w3.org/1999/xlink" xlink:type="simple" ext-link-type="uri" xlink:href="http://www.antweb.org/specimen/CASENT0764691">CASENT0764691</ext-link>) <bold>A</bold> head in full-face view <bold>B</bold> habitus lateral view <bold>C</bold> mesosoma, petiole and postpetiole lateral view <bold>D</bold> mesosoma dorsal view.</p></caption><graphic xmlns:xlink="http://www.w3.org/1999/xlink" xlink:href="zookeys-1104-129_article-81562__-g001.jpg" position="float" orientation="portrait" xlink:type="simple" id="oo_694525.jpg"><uri content-type="original_file" xlink:type="simple">https://binary.pensoft.net/fig/694525</uri></graphic></fig><p><bold>Paratype workers</bold>: same series, (1 major worker) [KGCOL00585] <abbrev xmlns:xlink="http://www.w3.org/1999/xlink" xlink:title="Kiko Gómez Abal Collection" id="ABBRID0EP3AE" xlink:type="simple">KGAC</abbrev>; (1 minor worker) [<ext-link xmlns:xlink="http://www.w3.org/1999/xlink" xlink:type="simple" ext-link-type="uri" xlink:href="http://www.antweb.org/specimen/CASENT0745509">CASENT0745509</ext-link>] <abbrev xmlns:xlink="http://www.w3.org/1999/xlink" xlink:title="Francisco Hita–Garcia Collection" id="ABBRID0ET3AE" xlink:type="simple">FHGC</abbrev>; (1 minor worker) [<ext-link xmlns:xlink="http://www.w3.org/1999/xlink" xlink:type="simple" ext-link-type="uri" xlink:href="http://www.antweb.org/specimen/CASENT0764692">CASENT0764692</ext-link>] <abbrev xmlns:xlink="http://www.w3.org/1999/xlink" xlink:title="Kiko Gómez Abal Collection" id="ABBRID0EX3AE" xlink:type="simple">KGAC</abbrev>, (1 minor worker) [KGCOL00587] AFRC; (1 minor worker) [KGCOL00588] <named-content xmlns:xlink="http://www.w3.org/1999/xlink" content-type="dwc:institutional_code" xlink:title="Natural History Museum, London" xlink:href="http://grbio.org/institution/natural-history-museum-london" xlink:type="simple">NHMUK</named-content>; (1 minor worker) [KGCOL00590] <abbrev xmlns:xlink="http://www.w3.org/1999/xlink" xlink:title="Yeo Kolo Collection" id="ABBRID0E63AE" xlink:type="simple">YKPC</abbrev>; (3 minor workers, in ethanol) [KG04152] <abbrev xmlns:xlink="http://www.w3.org/1999/xlink" xlink:title="Kiko Gómez Abal Collection" id="ABBRID0ED4AE" xlink:type="simple">KGAC</abbrev>.</p><fig id="F2" position="float" orientation="portrait"><object-id xmlns:xlink="http://www.w3.org/1999/xlink" content-type="doi" xlink:type="simple">10.3897/zookeys.1104.81562.figure2</object-id><object-id xmlns:xlink="http://www.w3.org/1999/xlink" content-type="arpha" xlink:type="simple">BE03F1C6-6BAC-57E3-A78D-C2521E41CF6F</object-id><label>Figure 2.</label><caption><p>Holotype of <italic><tp:taxon-name><tp:taxon-name-part taxon-name-part-type="genus" reg="Pheidole">Pheidole</tp:taxon-name-part><tp:taxon-name-part taxon-name-part-type="species" reg="klaman">klaman</tp:taxon-name-part></tp:taxon-name></italic>, major worker, 3D model snapshots (<ext-link xmlns:xlink="http://www.w3.org/1999/xlink" xlink:type="simple" ext-link-type="uri" xlink:href="http://www.antweb.org/specimen/CASENT0764691">CASENT0764691</ext-link>) <bold>A</bold> habitus lateral view <bold>B</bold> habitus dorsal view <bold>C</bold> head dorsal view <bold>D</bold> head frontal view <bold>E</bold> head ventral view <bold>F</bold> propodeum, petiole and postpetiole lateral view <bold>G</bold> propodeum, petiole and postpetiole dorsal view.</p></caption><graphic xmlns:xlink="http://www.w3.org/1999/xlink" xlink:href="zookeys-1104-129_article-81562__-g002.jpg" position="float" orientation="portrait" xlink:type="simple" id="oo_694526.jpg"><uri content-type="original_file" xlink:type="simple">https://binary.pensoft.net/fig/694526</uri></graphic></fig><p><bold><italic><tp:taxon-name><tp:taxon-name-part taxon-name-part-type="genus" reg="Cybertype">Cybertype</tp:taxon-name-part></tp:taxon-name></italic></bold>: we provide virtual 3D data of the major worker holotype (<ext-link xmlns:xlink="http://www.w3.org/1999/xlink" xlink:type="simple" ext-link-type="uri" xlink:href="http://www.antweb.org/specimen/CASENT0764691">CASENT0764691</ext-link>) and two minor worker paratypes (<ext-link xmlns:xlink="http://www.w3.org/1999/xlink" xlink:type="simple" ext-link-type="uri" xlink:href="http://www.antweb.org/specimen/CASENT0764692">CASENT0764692</ext-link> &amp; <ext-link xmlns:xlink="http://www.w3.org/1999/xlink" xlink:type="simple" ext-link-type="uri" xlink:href="http://www.antweb.org/specimen/CASENT0745509">CASENT0745509</ext-link>) as cybertype dataset, which contains the following data: volumetric raw data (in DICOM format), 3D rotation videos (in mkv format), 3D surfaces (in PLY format), still images of surface volume rendering, and of stacked digital colour images illustrating head in full-face view, profile and dorsal view of the body. The datasets are deposited on Dryad (doi: <ext-link xmlns:xlink="http://www.w3.org/1999/xlink" xlink:type="simple" ext-link-type="doi" xlink:href="10.5061/dryad.mpg4f4r1k)">10.5061/dryad.mpg4f4r1k)</ext-link> and can be freely accessed as virtual representations of the types. In addition, we also provide freely accessible 3D surface models at Sketchfab (holotype: <ext-link xmlns:xlink="http://www.w3.org/1999/xlink" xlink:type="simple" ext-link-type="uri" xlink:href="https://skfb.ly/o68Qw">https://skfb.ly/o68Qw</ext-link>; paratypes: <ext-link xmlns:xlink="http://www.w3.org/1999/xlink" xlink:type="simple" ext-link-type="uri" xlink:href="https://skfb.ly/o68Qq">https://skfb.ly/o68Qq</ext-link> &amp; <ext-link xmlns:xlink="http://www.w3.org/1999/xlink" xlink:type="simple" ext-link-type="uri" xlink:href="https://skfb.ly/o68Qo">https://skfb.ly/o68Qo</ext-link>).</p><fig id="F3" position="float" orientation="portrait"><object-id xmlns:xlink="http://www.w3.org/1999/xlink" content-type="doi" xlink:type="simple">10.3897/zookeys.1104.81562.figure3</object-id><object-id xmlns:xlink="http://www.w3.org/1999/xlink" content-type="arpha" xlink:type="simple">76D225B2-C38B-5356-A36A-DF9544682973</object-id><label>Figure 3.</label><caption><p>Paratype of <italic><tp:taxon-name><tp:taxon-name-part taxon-name-part-type="genus" reg="Pheidole">Pheidole</tp:taxon-name-part><tp:taxon-name-part taxon-name-part-type="species" reg="klaman">klaman</tp:taxon-name-part></tp:taxon-name></italic>, minor worker (KGCOL00589) <bold>A</bold> head in full-face view <bold>B</bold> habitus lateral view <bold>C</bold> mesosoma, petiole and postpetiole lateral view <bold>D</bold> mesosoma dorsal view. Scale bars: 0.5 mm (<bold>A, C, D</bold>); 1 mm (<bold>B</bold>).</p></caption><graphic xmlns:xlink="http://www.w3.org/1999/xlink" xlink:href="zookeys-1104-129_article-81562__-g003.jpg" position="float" orientation="portrait" xlink:type="simple" id="oo_694527.jpg"><uri content-type="original_file" xlink:type="simple">https://binary.pensoft.net/fig/694527</uri></graphic></fig></tp:treatment-sec><tp:treatment-sec sec-type="diagnosis" id="SECID0ESAAG"><title>Diagnosis.</title><p><italic><tp:taxon-name><tp:taxon-name-part taxon-name-part-type="genus" reg="Pheidole">Pheidole</tp:taxon-name-part><tp:taxon-name-part taxon-name-part-type="species" reg="klaman">klaman</tp:taxon-name-part></tp:taxon-name></italic> is one of the four known yellow to orange species in the <italic><tp:taxon-name><tp:taxon-name-part taxon-name-part-type="genus" reg="Pheidole"/><tp:taxon-name-part taxon-name-part-type="species" reg="pulchella">pulchella</tp:taxon-name-part></tp:taxon-name></italic> group, and appears closest to <italic><tp:taxon-name><tp:taxon-name-part taxon-name-part-type="genus" reg="Pheidole">P.</tp:taxon-name-part><tp:taxon-name-part taxon-name-part-type="species" reg="pulchella">pulchella</tp:taxon-name-part></tp:taxon-name></italic>. It is easily separable from the other yellow to orange coloured species in the group as follows:</p><table-wrap id="T2" position="float" orientation="portrait"><label>Table 2.</label><caption><p>Measurements for the minor workers of yellow forms of the <italic><tp:taxon-name><tp:taxon-name-part taxon-name-part-type="genus" reg="Pheidole"/><tp:taxon-name-part taxon-name-part-type="species" reg="pulchella">pulchella</tp:taxon-name-part></tp:taxon-name></italic> species group.</p></caption><table id="TID0E65AG" rules="all"><tbody><tr><th rowspan="2" colspan="1"/><th rowspan="1" colspan="4">Yellow species (minor workers)</th></tr><tr><th rowspan="1" colspan="1"><italic><tp:taxon-name><tp:taxon-name-part taxon-name-part-type="genus" reg="Pheidole">P.</tp:taxon-name-part><tp:taxon-name-part taxon-name-part-type="species" reg="christinae">christinae</tp:taxon-name-part></tp:taxon-name></italic> (<italic>n</italic> = 20)</th><th rowspan="1" colspan="1"><italic><tp:taxon-name><tp:taxon-name-part taxon-name-part-type="genus" reg="Pheidole">P.</tp:taxon-name-part><tp:taxon-name-part taxon-name-part-type="species" reg="heliosa">heliosa</tp:taxon-name-part></tp:taxon-name></italic> (<italic>n</italic> = 8)</th><th rowspan="1" colspan="1"><italic><tp:taxon-name><tp:taxon-name-part taxon-name-part-type="genus" reg="Pheidole">P.</tp:taxon-name-part><tp:taxon-name-part taxon-name-part-type="species" reg="klaman">klaman</tp:taxon-name-part></tp:taxon-name></italic> (<italic>n</italic> = 7)</th><th rowspan="1" colspan="1"><italic><tp:taxon-name><tp:taxon-name-part taxon-name-part-type="genus" reg="Pheidole">P.</tp:taxon-name-part><tp:taxon-name-part taxon-name-part-type="species" reg="pulchella">pulchella</tp:taxon-name-part></tp:taxon-name></italic> (<italic>n</italic> = 12)</th></tr><tr><td rowspan="1" colspan="1">
                      <bold>
                        <abbrev xmlns:xlink="http://www.w3.org/1999/xlink" xlink:title="Head length" id="ABBRID0EBFAG" xlink:type="simple">HL</abbrev>
                      </bold>
                    </td><td rowspan="1" colspan="1">0.88–1.02 (0.98)</td><td rowspan="1" colspan="1">1.06–1.09 (1.08)</td><td rowspan="1" colspan="1">0.77–0.90 (0.81)</td><td rowspan="1" colspan="1">0.86–0.93 (0.89)</td></tr><tr><td rowspan="1" colspan="1">
                      <bold>
                        <abbrev xmlns:xlink="http://www.w3.org/1999/xlink" xlink:title="Head width" id="ABBRID0EXFAG" xlink:type="simple">HW</abbrev>
                      </bold>
                    </td><td rowspan="1" colspan="1">0.73–0.83 (0.80)</td><td rowspan="1" colspan="1">0.78–0.82 (0.80)</td><td rowspan="1" colspan="1">0.64–0.71 (0.66)</td><td rowspan="1" colspan="1">0.73–0.80 (0.77)</td></tr><tr><td rowspan="1" colspan="1">
                      <bold>
                        <abbrev xmlns:xlink="http://www.w3.org/1999/xlink" xlink:title="Mandible length" id="ABBRID0ENGAG" xlink:type="simple">MDL</abbrev>
                      </bold>
                    </td><td rowspan="1" colspan="1">0.58–0.68 (0.64)</td><td rowspan="1" colspan="1">0.64–0.80 (0.69)</td><td rowspan="1" colspan="1">0.55–0.62 (0.57)</td><td rowspan="1" colspan="1">0.58–0.64 (0.61)</td></tr><tr><td rowspan="1" colspan="1">
                      <bold>
                        <abbrev xmlns:xlink="http://www.w3.org/1999/xlink" xlink:title="Eye length" id="ABBRID0EDHAG" xlink:type="simple">EL</abbrev>
                      </bold>
                    </td><td rowspan="1" colspan="1">0.16–0.18 (0.17)</td><td rowspan="1" colspan="1">0.17–0.20 (0.18)</td><td rowspan="1" colspan="1">0.16–0.19 (0.18)</td><td rowspan="1" colspan="1">0.17–0.19 (0.18)</td></tr><tr><td rowspan="1" colspan="1">
                      <bold>
                        <abbrev xmlns:xlink="http://www.w3.org/1999/xlink" xlink:title="Scape length" id="ABBRID0EZHAG" xlink:type="simple">SL</abbrev>
                      </bold>
                    </td><td rowspan="1" colspan="1">1.10–1.35 (1.25)</td><td rowspan="1" colspan="1">1.30–1.43 (1.36)</td><td rowspan="1" colspan="1">1.17–1.32 (1.21)</td><td rowspan="1" colspan="1">1.13–1.24 (1.18)</td></tr><tr><td rowspan="1" colspan="1">
                      <bold>
                        <abbrev xmlns:xlink="http://www.w3.org/1999/xlink" xlink:title="Pronotal width" id="ABBRID0EPIAG" xlink:type="simple">PW</abbrev>
                      </bold>
                    </td><td rowspan="1" colspan="1">0.49–0.57 (0.54)</td><td rowspan="1" colspan="1">0.57–0.61 (0.60)</td><td rowspan="1" colspan="1">0.44–0.51 (0.46)</td><td rowspan="1" colspan="1">0.48–0.54 (0.50)</td></tr><tr><td rowspan="1" colspan="1">
                      <bold>
                        <abbrev xmlns:xlink="http://www.w3.org/1999/xlink" xlink:title="Propodeal spine length" id="ABBRID0EFJAG" xlink:type="simple">PSL</abbrev>
                      </bold>
                    </td><td rowspan="1" colspan="1">0.26–0.34 (0.30)</td><td rowspan="1" colspan="1">0.29–0.40 (0.32)</td><td rowspan="1" colspan="1">0.02–0.23 (0.20)</td><td rowspan="1" colspan="1">0.22–0.26 (0.24)</td></tr><tr><td rowspan="1" colspan="1">
                      <bold>PtL</bold>
                    </td><td rowspan="1" colspan="1">0.33–0.41 (0.38)</td><td rowspan="1" colspan="1">0.37–0.42 (0.39)</td><td rowspan="1" colspan="1">0.24–0.27 (0.26)</td><td rowspan="1" colspan="1">0.29–0.39 (0.34)</td></tr><tr><td rowspan="1" colspan="1">
                      <bold>PtH</bold>
                    </td><td rowspan="1" colspan="1">0.17–0.21 (0.19)</td><td rowspan="1" colspan="1">0.19–0.21 (0.20)</td><td rowspan="1" colspan="1">0.18–0.20 (0.19)</td><td rowspan="1" colspan="1">0.17–0.21 (0.19)</td></tr><tr><td rowspan="1" colspan="1">
                      <bold>PtW</bold>
                    </td><td rowspan="1" colspan="1">0.12–0.13 (0.13)</td><td rowspan="1" colspan="1">0.12–0.13 (0.13)</td><td rowspan="1" colspan="1">0.11–0.14 (0.12)</td><td rowspan="1" colspan="1">0.11–0.12 (0.12)</td></tr><tr><td rowspan="1" colspan="1">
                      <bold>PPtL</bold>
                    </td><td rowspan="1" colspan="1">0.23–0.28 (0.26)</td><td rowspan="1" colspan="1">0.27–0.28 (0.28)</td><td rowspan="1" colspan="1">0.23–0.28 (0.26)</td><td rowspan="1" colspan="1">0.21–0.26 (0.24)</td></tr><tr><td rowspan="1" colspan="1">
                      <bold>PPtH</bold>
                    </td><td rowspan="1" colspan="1">0.22–0.27 (0.25)</td><td rowspan="1" colspan="1">0.23–0.28 (0.25)</td><td rowspan="1" colspan="1">0.22–0.25 (0.23)</td><td rowspan="1" colspan="1">0.21–0.24 (0.22)</td></tr><tr><td rowspan="1" colspan="1">
                      <bold>PPtW</bold>
                    </td><td rowspan="1" colspan="1">0.22–0.27 (0.25)</td><td rowspan="1" colspan="1">0.26–0.30 (0.27)</td><td rowspan="1" colspan="1">0.24–0.27 (0.24)</td><td rowspan="1" colspan="1">0.22–0.27 (0.23)</td></tr><tr><td rowspan="1" colspan="1">
                      <bold>
                        <abbrev xmlns:xlink="http://www.w3.org/1999/xlink" xlink:title="Weber’s length" id="ABBRID0ENNAG" xlink:type="simple">WL</abbrev>
                      </bold>
                    </td><td rowspan="1" colspan="1">1.14–1.40 (1.30)</td><td rowspan="1" colspan="1">1.48–1.54 (1.51)</td><td rowspan="1" colspan="1">1.18–1.36 (1.23)</td><td rowspan="1" colspan="1">1.16–1.30 (1.25)</td></tr><tr><td rowspan="1" colspan="1">
                      <bold>MFL</bold>
                    </td><td rowspan="1" colspan="1">1.33–1.63 (1.49)</td><td rowspan="1" colspan="1">1.60–1.74 (1.68)</td><td rowspan="1" colspan="1">1.34–1.53 (1.40)</td><td rowspan="1" colspan="1">1.37–1.51 (1.43)</td></tr><tr><td rowspan="1" colspan="1">
                      <bold>
                        <abbrev xmlns:xlink="http://www.w3.org/1999/xlink" xlink:title="Cephalic index" id="ABBRID0EWOAG" xlink:type="simple">CI</abbrev>
                      </bold>
                    </td><td rowspan="1" colspan="1">79–84 (82)</td><td rowspan="1" colspan="1">73–75 (74)</td><td rowspan="1" colspan="1">79–83 (81)</td><td rowspan="1" colspan="1">84–90 (86)</td></tr><tr><td rowspan="1" colspan="1">
                      <bold>
                        <abbrev xmlns:xlink="http://www.w3.org/1999/xlink" xlink:title="Eye index" id="ABBRID0EMPAG" xlink:type="simple">EI</abbrev>
                      </bold>
                    </td><td rowspan="1" colspan="1">20–22 (21)</td><td rowspan="1" colspan="1">21–24 (22)</td><td rowspan="1" colspan="1">26–27 (27)</td><td rowspan="1" colspan="1">21–25 (23)</td></tr><tr><td rowspan="1" colspan="1">
                      <bold>
                        <abbrev xmlns:xlink="http://www.w3.org/1999/xlink" xlink:title="Scape index" id="ABBRID0ECQAG" xlink:type="simple">SI</abbrev>
                      </bold>
                    </td><td rowspan="1" colspan="1">144–165 (156)</td><td rowspan="1" colspan="1">163–174 (170)</td><td rowspan="1" colspan="1">182–189 (185)</td><td rowspan="1" colspan="1">146–159 (154)</td></tr><tr><td rowspan="1" colspan="1">
                      <bold>
                        <abbrev xmlns:xlink="http://www.w3.org/1999/xlink" xlink:title="Mandible index" id="ABBRID0EYQAG" xlink:type="simple">MDI</abbrev>
                      </bold>
                    </td><td rowspan="1" colspan="1">77–84 (80)</td><td rowspan="1" colspan="1">79–99 (86)</td><td rowspan="1" colspan="1">85–87 (86)</td><td rowspan="1" colspan="1">75–82 (79)</td></tr><tr><td rowspan="1" colspan="1">
                      <bold>
                        <abbrev xmlns:xlink="http://www.w3.org/1999/xlink" xlink:title="Propodeal spine index" id="ABBRID0EORAG" xlink:type="simple">PSLI</abbrev>
                      </bold>
                    </td><td rowspan="1" colspan="1">33–43 (33)</td><td rowspan="1" colspan="1">37–49 (37)</td><td rowspan="1" colspan="1">30–34 (30)</td><td rowspan="1" colspan="1">29–36 (29)</td></tr><tr><td rowspan="1" colspan="1">
                      <bold>
                        <abbrev xmlns:xlink="http://www.w3.org/1999/xlink" xlink:title="Pronotal width index" id="ABBRID0EESAG" xlink:type="simple">PWI</abbrev>
                      </bold>
                    </td><td rowspan="1" colspan="1">64–69 (64)</td><td rowspan="1" colspan="1">73–75 (73)</td><td rowspan="1" colspan="1">68–72 (68)</td><td rowspan="1" colspan="1">64–68 (64)</td></tr><tr><td rowspan="1" colspan="1">
                      <bold>
                        <abbrev xmlns:xlink="http://www.w3.org/1999/xlink" xlink:title="Metafemur index" id="ABBRID0E1SAG" xlink:type="simple">FI</abbrev>
                      </bold>
                    </td><td rowspan="1" colspan="1">175–197 (187)</td><td rowspan="1" colspan="1">205–213 (210)</td><td rowspan="1" colspan="1">208–220 (213)</td><td rowspan="1" colspan="1">179–194 (186)</td></tr><tr><td rowspan="1" colspan="1">
                      <bold>Pel</bold>
                    </td><td rowspan="1" colspan="1">21–25 (24)</td><td rowspan="1" colspan="1">20–23 (21)</td><td rowspan="1" colspan="1">24–29 (27)</td><td rowspan="1" colspan="1">22–24 (23)</td></tr><tr><td rowspan="1" colspan="1">
                      <bold>Ppl</bold>
                    </td><td rowspan="1" colspan="1">43–50 (47)</td><td rowspan="1" colspan="1">44–49 (46)</td><td rowspan="1" colspan="1">50–55 (53)</td><td rowspan="1" colspan="1">43–50 (46)</td></tr><tr><td rowspan="1" colspan="1">
                      <bold>
                        <abbrev xmlns:xlink="http://www.w3.org/1999/xlink" xlink:title="Postpetiole width index" id="ABBRID0EWUAG" xlink:type="simple">PpWI</abbrev>
                      </bold>
                    </td><td rowspan="1" colspan="1">183–217 (199)</td><td rowspan="1" colspan="1">208–233 (219)</td><td rowspan="1" colspan="1">186–209 (197)</td><td rowspan="1" colspan="1">183–225 (195)</td></tr><tr><td rowspan="1" colspan="1">
                      <bold>
                        <abbrev xmlns:xlink="http://www.w3.org/1999/xlink" xlink:title="Postpetiole length index" id="ABBRID0EMVAG" xlink:type="simple">PpLI</abbrev>
                      </bold>
                    </td><td rowspan="1" colspan="1">137–171 (149)</td><td rowspan="1" colspan="1">132–150 (139)</td><td rowspan="1" colspan="1">92–105 (100)</td><td rowspan="1" colspan="1">115–177 (146)</td></tr></tbody></table></table-wrap><fig id="F4" position="float" orientation="portrait"><object-id xmlns:xlink="http://www.w3.org/1999/xlink" content-type="doi" xlink:type="simple">10.3897/zookeys.1104.81562.figure4</object-id><object-id xmlns:xlink="http://www.w3.org/1999/xlink" content-type="arpha" xlink:type="simple">0B550DE8-9ED2-58E9-8C88-15627D739A93</object-id><label>Figure 4.</label><caption><p>Paratype of <italic><tp:taxon-name><tp:taxon-name-part taxon-name-part-type="genus" reg="Pheidole">Pheidole</tp:taxon-name-part><tp:taxon-name-part taxon-name-part-type="species" reg="klaman">klaman</tp:taxon-name-part></tp:taxon-name></italic>, minor worker, 3D model snapshots (KGCOL00589) <bold>A</bold> habitus lateral view <bold>B</bold> habitus dorsal view <bold>C</bold> head dorsal view <bold>D</bold> head frontal view <bold>E</bold> head ventral view <bold>F</bold> propodeum, petiole and postpetiole lateral view <bold>G</bold> propodeum, petiole and postpetiole dorsal view.</p></caption><graphic xmlns:xlink="http://www.w3.org/1999/xlink" xlink:href="zookeys-1104-129_article-81562__-g004.jpg" position="float" orientation="portrait" xlink:type="simple" id="oo_694528.jpg"><uri content-type="original_file" xlink:type="simple">https://binary.pensoft.net/fig/694528</uri></graphic></fig><p><bold>Minor worker</bold>: while <italic><tp:taxon-name><tp:taxon-name-part taxon-name-part-type="genus" reg="Pheidole">P.</tp:taxon-name-part><tp:taxon-name-part taxon-name-part-type="species" reg="pulchella">pulchella</tp:taxon-name-part></tp:taxon-name></italic> has appressed scape pilosity, <italic><tp:taxon-name><tp:taxon-name-part taxon-name-part-type="genus" reg="Pheidole">P.</tp:taxon-name-part><tp:taxon-name-part taxon-name-part-type="species" reg="klaman">klaman</tp:taxon-name-part></tp:taxon-name></italic> possesses long erect setae on the scapes that are as long as or longer than the scape width. Separation from <italic><tp:taxon-name><tp:taxon-name-part taxon-name-part-type="genus" reg="Pheidole">P.</tp:taxon-name-part><tp:taxon-name-part taxon-name-part-type="species" reg="heliosa">heliosa</tp:taxon-name-part></tp:taxon-name></italic> and <italic><tp:taxon-name><tp:taxon-name-part taxon-name-part-type="genus" reg="Pheidole">P.</tp:taxon-name-part><tp:taxon-name-part taxon-name-part-type="species" reg="christinae">christinae</tp:taxon-name-part></tp:taxon-name></italic> is based on size, with <italic><tp:taxon-name><tp:taxon-name-part taxon-name-part-type="genus" reg="Pheidole">P.</tp:taxon-name-part><tp:taxon-name-part taxon-name-part-type="species" reg="klaman">klaman</tp:taxon-name-part></tp:taxon-name></italic> clearly smaller (<abbrev xmlns:xlink="http://www.w3.org/1999/xlink" xlink:title="Head width" id="ABBRID0E4YAG" xlink:type="simple">HW</abbrev>: 0.64–0.71) and with relatively longer scapes (<abbrev xmlns:xlink="http://www.w3.org/1999/xlink" xlink:title="Scape index" id="ABBRID0EBZAG" xlink:type="simple">SI</abbrev>: 182–189) than the other two species (<abbrev xmlns:xlink="http://www.w3.org/1999/xlink" xlink:title="Head width" id="ABBRID0EFZAG" xlink:type="simple">HW</abbrev>: 0.73–0.83, <abbrev xmlns:xlink="http://www.w3.org/1999/xlink" xlink:title="Scape index" id="ABBRID0EJZAG" xlink:type="simple">SI</abbrev>: 143–174).</p><p><bold>Major worker</bold>: the major of <italic><tp:taxon-name><tp:taxon-name-part taxon-name-part-type="genus" reg="Pheidole">P.</tp:taxon-name-part><tp:taxon-name-part taxon-name-part-type="species" reg="christinae">christinae</tp:taxon-name-part></tp:taxon-name></italic> is unknown. The absence of setae laterally on the head and the presence of clearly demarcated antennal scrobes separates <italic><tp:taxon-name><tp:taxon-name-part taxon-name-part-type="genus" reg="Pheidole">P.</tp:taxon-name-part><tp:taxon-name-part taxon-name-part-type="species" reg="klaman">klaman</tp:taxon-name-part></tp:taxon-name></italic> from <italic><tp:taxon-name><tp:taxon-name-part taxon-name-part-type="genus" reg="Pheidole">P.</tp:taxon-name-part><tp:taxon-name-part taxon-name-part-type="species" reg="heliosa">heliosa</tp:taxon-name-part></tp:taxon-name></italic>. Separation from <italic><tp:taxon-name><tp:taxon-name-part taxon-name-part-type="genus" reg="Pheidole">P.</tp:taxon-name-part><tp:taxon-name-part taxon-name-part-type="species" reg="pulchella">pulchella</tp:taxon-name-part></tp:taxon-name></italic> is also unambiguous, <italic><tp:taxon-name><tp:taxon-name-part taxon-name-part-type="genus" reg="Pheidole">P.</tp:taxon-name-part><tp:taxon-name-part taxon-name-part-type="species" reg="klaman">klaman</tp:taxon-name-part></tp:taxon-name></italic> clearly being smaller (<abbrev xmlns:xlink="http://www.w3.org/1999/xlink" xlink:title="Head width" id="ABBRID0EI2AG" xlink:type="simple">HW</abbrev>: 1.65–1.75 vs 2.0–2.28 for <italic><tp:taxon-name><tp:taxon-name-part taxon-name-part-type="genus" reg="Pheidole"/><tp:taxon-name-part taxon-name-part-type="species" reg="pulchella">pulchella</tp:taxon-name-part></tp:taxon-name></italic>), with more elongated head (<abbrev xmlns:xlink="http://www.w3.org/1999/xlink" xlink:title="Cephalic index" id="ABBRID0EW2AG" xlink:type="simple">CI</abbrev>: 88–93 vs. 98–104 in <italic><tp:taxon-name><tp:taxon-name-part taxon-name-part-type="genus" reg="Pheidole">P.</tp:taxon-name-part><tp:taxon-name-part taxon-name-part-type="species" reg="pulchella">pulchella</tp:taxon-name-part></tp:taxon-name></italic>) and longer scapes (<abbrev xmlns:xlink="http://www.w3.org/1999/xlink" xlink:title="Scape index" id="ABBRID0EF3AG" xlink:type="simple">SI</abbrev>: 62–63 vs. 50–56). Sculpture is another separation character, with <italic><tp:taxon-name><tp:taxon-name-part taxon-name-part-type="genus" reg="Pheidole">P.</tp:taxon-name-part><tp:taxon-name-part taxon-name-part-type="species" reg="klaman">klaman</tp:taxon-name-part></tp:taxon-name></italic> being uniformly punctate from mesonotum to propodeum, versus more weakly and irregularly punctate sculpture in <italic><tp:taxon-name><tp:taxon-name-part taxon-name-part-type="genus" reg="Pheidole">P.</tp:taxon-name-part><tp:taxon-name-part taxon-name-part-type="species" reg="pulchella">pulchella</tp:taxon-name-part></tp:taxon-name></italic>. In <italic><tp:taxon-name><tp:taxon-name-part taxon-name-part-type="genus" reg="Pheidole">P.</tp:taxon-name-part><tp:taxon-name-part taxon-name-part-type="species" reg="klaman">klaman</tp:taxon-name-part></tp:taxon-name></italic> the posterior third of face has faint incomplete longitudinal rugulae at most, reduced to weak, superficially reticulate punctures posteriorly, while in <italic><tp:taxon-name><tp:taxon-name-part taxon-name-part-type="genus" reg="Pheidole">P.</tp:taxon-name-part><tp:taxon-name-part taxon-name-part-type="species" reg="pulchella">pulchella</tp:taxon-name-part></tp:taxon-name></italic> the posterior third of the face is longitudinally rugose and weakly to superficially punctate, changing to obliquely and weakly rugulose towards the posterior head margin.</p></tp:treatment-sec><tp:treatment-sec sec-type="description" id="SECID0EV4AG"><title>Description.</title><p>With the characteristics described for <italic><tp:taxon-name><tp:taxon-name-part taxon-name-part-type="genus" reg="Pheidole">Pheidole</tp:taxon-name-part><tp:taxon-name-part taxon-name-part-type="species" reg="pulchella">pulchella</tp:taxon-name-part></tp:taxon-name></italic> species group in <xref ref-type="bibr" rid="B3">Fischer et al. (2012)</xref> and:</p><p><bold>Major worker measurements: <italic>Holotype</italic></bold>: <abbrev xmlns:xlink="http://www.w3.org/1999/xlink" xlink:title="Head length" id="ABBRID0EQ5AG" xlink:type="simple">HL</abbrev>: 1.98; <abbrev xmlns:xlink="http://www.w3.org/1999/xlink" xlink:title="Head width" id="ABBRID0EU5AG" xlink:type="simple">HW</abbrev>: 1.75; <abbrev xmlns:xlink="http://www.w3.org/1999/xlink" xlink:title="Mandible length" id="ABBRID0EY5AG" xlink:type="simple">MDL</abbrev>: 0.89; <abbrev xmlns:xlink="http://www.w3.org/1999/xlink" xlink:title="Eye length" id="ABBRID0E35AG" xlink:type="simple">EL</abbrev>: 0.22; <abbrev xmlns:xlink="http://www.w3.org/1999/xlink" xlink:title="Scape length" id="ABBRID0EA6AG" xlink:type="simple">SL</abbrev>: 1.08; <abbrev xmlns:xlink="http://www.w3.org/1999/xlink" xlink:title="Pronotal width" id="ABBRID0EE6AG" xlink:type="simple">PW</abbrev>: 0.78; <abbrev xmlns:xlink="http://www.w3.org/1999/xlink" xlink:title="Propodeal spine length" id="ABBRID0EI6AG" xlink:type="simple">PSL</abbrev>: 0.31; PtL: 0.47; PtH: 0.31; PtW: 0.22; PPtL: 0.38; PPtH: 0.41; PPtW: 0.48; <abbrev xmlns:xlink="http://www.w3.org/1999/xlink" xlink:title="Weber’s length" id="ABBRID0EM6AG" xlink:type="simple">WL</abbrev>: 1.56; MFL: 1.51; <abbrev xmlns:xlink="http://www.w3.org/1999/xlink" xlink:title="Cephalic index" id="ABBRID0EQ6AG" xlink:type="simple">CI</abbrev>: 88; <abbrev xmlns:xlink="http://www.w3.org/1999/xlink" xlink:title="Eye index" id="ABBRID0EU6AG" xlink:type="simple">EI</abbrev>: 12; <abbrev xmlns:xlink="http://www.w3.org/1999/xlink" xlink:title="Scape index" id="ABBRID0EY6AG" xlink:type="simple">SI</abbrev>: 62; <abbrev xmlns:xlink="http://www.w3.org/1999/xlink" xlink:title="Mandible index" id="ABBRID0E36AG" xlink:type="simple">MDI</abbrev>: 51; <abbrev xmlns:xlink="http://www.w3.org/1999/xlink" xlink:title="Propodeal spine index" id="ABBRID0EAABG" xlink:type="simple">PSLI</abbrev>: 18; <abbrev xmlns:xlink="http://www.w3.org/1999/xlink" xlink:title="Pronotal width index" id="ABBRID0EEABG" xlink:type="simple">PWI</abbrev>: 45; <abbrev xmlns:xlink="http://www.w3.org/1999/xlink" xlink:title="Metafemur index" id="ABBRID0EIABG" xlink:type="simple">FI</abbrev>: 86; Pel: 28; Ppl: 62; <abbrev xmlns:xlink="http://www.w3.org/1999/xlink" xlink:title="Postpetiole width index" id="ABBRID0EMABG" xlink:type="simple">PpWI</abbrev>: 224; <abbrev xmlns:xlink="http://www.w3.org/1999/xlink" xlink:title="Postpetiole length index" id="ABBRID0EQABG" xlink:type="simple">PpLI</abbrev>: 124</p><fig id="F5" position="float" orientation="portrait"><object-id xmlns:xlink="http://www.w3.org/1999/xlink" content-type="doi" xlink:type="simple">10.3897/zookeys.1104.81562.figure5</object-id><object-id xmlns:xlink="http://www.w3.org/1999/xlink" content-type="arpha" xlink:type="simple">3BC2DD2C-7DFC-5648-A7EF-E5883CA6D2C9</object-id><label>Figure 5.</label><caption><p>Paratype of <italic><tp:taxon-name><tp:taxon-name-part taxon-name-part-type="genus" reg="Pheidole">Pheidole</tp:taxon-name-part><tp:taxon-name-part taxon-name-part-type="species" reg="klaman">klaman</tp:taxon-name-part></tp:taxon-name></italic>, minor worker, 3D-model snapshots (<ext-link xmlns:xlink="http://www.w3.org/1999/xlink" xlink:type="simple" ext-link-type="uri" xlink:href="http://www.antweb.org/specimen/CASENT0764692">CASENT0764692</ext-link>). <bold>A</bold> habitus lateral view <bold>B</bold> habitus dorsal view <bold>C</bold> head dorsal view <bold>D</bold> head frontal view <bold>E</bold> head ventral view <bold>F</bold> propodeum, petiole and postpetiole lateral view <bold>G</bold> propodeum, petiole and postpetiole dorsal view.</p></caption><graphic xmlns:xlink="http://www.w3.org/1999/xlink" xlink:href="zookeys-1104-129_article-81562__-g005.jpg" position="float" orientation="portrait" xlink:type="simple" id="oo_694529.jpg"><uri content-type="original_file" xlink:type="simple">https://binary.pensoft.net/fig/694529</uri></graphic></fig><p><bold><italic>Paratype</italic></bold>: <abbrev xmlns:xlink="http://www.w3.org/1999/xlink" xlink:title="Head length" id="ABBRID0EBCBG" xlink:type="simple">HL</abbrev>: 1.78; <abbrev xmlns:xlink="http://www.w3.org/1999/xlink" xlink:title="Head width" id="ABBRID0EFCBG" xlink:type="simple">HW</abbrev>: 1.65; <abbrev xmlns:xlink="http://www.w3.org/1999/xlink" xlink:title="Mandible length" id="ABBRID0EJCBG" xlink:type="simple">MDL</abbrev>: 0.85; <abbrev xmlns:xlink="http://www.w3.org/1999/xlink" xlink:title="Eye length" id="ABBRID0ENCBG" xlink:type="simple">EL</abbrev>: 0.23; <abbrev xmlns:xlink="http://www.w3.org/1999/xlink" xlink:title="Scape length" id="ABBRID0ERCBG" xlink:type="simple">SL</abbrev>: 1.03; <abbrev xmlns:xlink="http://www.w3.org/1999/xlink" xlink:title="Pronotal width" id="ABBRID0EVCBG" xlink:type="simple">PW</abbrev>: 0.74; <abbrev xmlns:xlink="http://www.w3.org/1999/xlink" xlink:title="Propodeal spine length" id="ABBRID0EZCBG" xlink:type="simple">PSL</abbrev>: 0.29; PtL: 0.45; PtH: 0.29; PtW: 0.21; PPtL: 0.36; PPtH: 0.40; PPtW: 0.43; <abbrev xmlns:xlink="http://www.w3.org/1999/xlink" xlink:title="Weber’s length" id="ABBRID0E4CBG" xlink:type="simple">WL</abbrev>: 1.47; MFL: 1.44; <abbrev xmlns:xlink="http://www.w3.org/1999/xlink" xlink:title="Cephalic index" id="ABBRID0EBDBG" xlink:type="simple">CI</abbrev>: 93; <abbrev xmlns:xlink="http://www.w3.org/1999/xlink" xlink:title="Eye index" id="ABBRID0EFDBG" xlink:type="simple">EI</abbrev>: 14; <abbrev xmlns:xlink="http://www.w3.org/1999/xlink" xlink:title="Scape index" id="ABBRID0EJDBG" xlink:type="simple">SI</abbrev>: 62; <abbrev xmlns:xlink="http://www.w3.org/1999/xlink" xlink:title="Mandible index" id="ABBRID0ENDBG" xlink:type="simple">MDI</abbrev>: 51; <abbrev xmlns:xlink="http://www.w3.org/1999/xlink" xlink:title="Propodeal spine index" id="ABBRID0ERDBG" xlink:type="simple">PSLI</abbrev>: 17; <abbrev xmlns:xlink="http://www.w3.org/1999/xlink" xlink:title="Pronotal width index" id="ABBRID0EVDBG" xlink:type="simple">PWI</abbrev>: 45; <abbrev xmlns:xlink="http://www.w3.org/1999/xlink" xlink:title="Metafemur index" id="ABBRID0EZDBG" xlink:type="simple">FI</abbrev>: 87; Pel: 28; Ppl: 58; <abbrev xmlns:xlink="http://www.w3.org/1999/xlink" xlink:title="Postpetiole width index" id="ABBRID0E4DBG" xlink:type="simple">PpWI</abbrev>: 210; <abbrev xmlns:xlink="http://www.w3.org/1999/xlink" xlink:title="Postpetiole length index" id="ABBRID0EBEBG" xlink:type="simple">PpLI</abbrev>: 126</p><fig id="F6" position="float" orientation="portrait"><object-id xmlns:xlink="http://www.w3.org/1999/xlink" content-type="doi" xlink:type="simple">10.3897/zookeys.1104.81562.figure6</object-id><object-id xmlns:xlink="http://www.w3.org/1999/xlink" content-type="arpha" xlink:type="simple">8508AB9A-DFE5-5757-B9B0-9025403254FB</object-id><label>Figure 6.</label><caption><p>Major workers of the orange species in the <italic><tp:taxon-name><tp:taxon-name-part taxon-name-part-type="genus" reg="Pheidole">P.</tp:taxon-name-part><tp:taxon-name-part taxon-name-part-type="species" reg="pulchella">pulchella</tp:taxon-name-part></tp:taxon-name></italic> group: <italic><tp:taxon-name><tp:taxon-name-part taxon-name-part-type="genus" reg="Pheidole">P.</tp:taxon-name-part><tp:taxon-name-part taxon-name-part-type="species" reg="klaman">klaman</tp:taxon-name-part></tp:taxon-name></italic> (<bold>A, B</bold><ext-link xmlns:xlink="http://www.w3.org/1999/xlink" xlink:type="simple" ext-link-type="uri" xlink:href="http://www.antweb.org/specimen/CASENT0764691">CASENT0764691</ext-link>), <italic><tp:taxon-name><tp:taxon-name-part taxon-name-part-type="genus" reg="Pheidole">P.</tp:taxon-name-part><tp:taxon-name-part taxon-name-part-type="species" reg="pulchella">pulchella</tp:taxon-name-part></tp:taxon-name></italic> (C, D <ext-link xmlns:xlink="http://www.w3.org/1999/xlink" xlink:type="simple" ext-link-type="uri" xlink:href="http://www.antweb.org/specimen/CASENT0218336">CASENT0218336</ext-link>), <italic><tp:taxon-name><tp:taxon-name-part taxon-name-part-type="genus" reg="Pheidole">P.</tp:taxon-name-part><tp:taxon-name-part taxon-name-part-type="species" reg="heliosa">heliosa</tp:taxon-name-part></tp:taxon-name></italic> (<bold>E, F</bold><ext-link xmlns:xlink="http://www.w3.org/1999/xlink" xlink:type="simple" ext-link-type="uri" xlink:href="http://www.antweb.org/specimen/CASENT0227946">CASENT0227946</ext-link>). The major worker of <italic><tp:taxon-name><tp:taxon-name-part taxon-name-part-type="genus" reg="Pheidole">P.</tp:taxon-name-part><tp:taxon-name-part taxon-name-part-type="species" reg="christinae">christinae</tp:taxon-name-part></tp:taxon-name></italic> is unknown. Scale bars: 0.5 mm <bold>B, D, F</bold>; 1 mm <bold>A, C, E</bold>.</p></caption><graphic xmlns:xlink="http://www.w3.org/1999/xlink" xlink:href="zookeys-1104-129_article-81562__-g006.jpg" position="float" orientation="portrait" xlink:type="simple" id="oo_694530.jpg"><uri content-type="original_file" xlink:type="simple">https://binary.pensoft.net/fig/694530</uri></graphic></fig><p>Head longer than wide (<abbrev xmlns:xlink="http://www.w3.org/1999/xlink" xlink:title="Cephalic index" id="ABBRID0ETGBG" xlink:type="simple">CI</abbrev>: 88–93), frontal carinae and antennal scrobes conspicuous. Scapes relatively long for the group (<abbrev xmlns:xlink="http://www.w3.org/1999/xlink" xlink:title="Scape index" id="ABBRID0EXGBG" xlink:type="simple">SI</abbrev>: 61–63). Funicular segments slightly longer than wide, the last three more than twice as long as wide, apical one longer. Pronotum shape in dorsal view rhomboid, with clearly demarcated humeral angles. Promesonotal depression and metanotal groove deep. Primary mesonotal process conspicuous, stepping into a much smaller secondary one. Propodeum dorsally with two rugulae proceeding from the metanotal groove and continuing into the well-developed, long, apically curved spines (<abbrev xmlns:xlink="http://www.w3.org/1999/xlink" xlink:title="Propodeal spine index" id="ABBRID0E2GBG" xlink:type="simple">PSLI</abbrev>: 17–18). Petiole with very narrow anteroventral laminar process, postpetiole with large, rounded–triangular, anteriorly oriented ventral process, in dorsal view with hexagonal to ellipsoidal shape, and two small translucent flanges extending from medial corners to gaster.</p><fig id="F7" position="float" orientation="portrait"><object-id xmlns:xlink="http://www.w3.org/1999/xlink" content-type="doi" xlink:type="simple">10.3897/zookeys.1104.81562.figure7</object-id><object-id xmlns:xlink="http://www.w3.org/1999/xlink" content-type="arpha" xlink:type="simple">FD191D03-BA5E-5466-8D2D-AF90D4387F34</object-id><label>Figure 7.</label><caption><p>Minor workers of the orange species in the <italic><tp:taxon-name><tp:taxon-name-part taxon-name-part-type="genus" reg="Pheidole">P.</tp:taxon-name-part><tp:taxon-name-part taxon-name-part-type="species" reg="pulchella">pulchella</tp:taxon-name-part></tp:taxon-name></italic> species group, head and lateral mesosoma: <italic><tp:taxon-name><tp:taxon-name-part taxon-name-part-type="genus" reg="Pheidole">P.</tp:taxon-name-part><tp:taxon-name-part taxon-name-part-type="species" reg="klaman">klaman</tp:taxon-name-part></tp:taxon-name></italic> (<bold>A, B</bold> KGCOL00589), <italic><tp:taxon-name><tp:taxon-name-part taxon-name-part-type="genus" reg="Pheidole">P.</tp:taxon-name-part><tp:taxon-name-part taxon-name-part-type="species" reg="pulchella">pulchella</tp:taxon-name-part></tp:taxon-name></italic> (<bold>C, D</bold><ext-link xmlns:xlink="http://www.w3.org/1999/xlink" xlink:type="simple" ext-link-type="uri" xlink:href="http://www.antweb.org/specimen/CASENT0227963">CASENT0227963</ext-link>), <italic><tp:taxon-name><tp:taxon-name-part taxon-name-part-type="genus" reg="Pheidole">P.</tp:taxon-name-part><tp:taxon-name-part taxon-name-part-type="species" reg="christinae">christinae</tp:taxon-name-part></tp:taxon-name></italic> (<bold>E, F</bold><ext-link xmlns:xlink="http://www.w3.org/1999/xlink" xlink:type="simple" ext-link-type="uri" xlink:href="http://www.antweb.org/specimen/CASENT0227940">CASENT0227940</ext-link>), <italic><tp:taxon-name><tp:taxon-name-part taxon-name-part-type="genus" reg="Pheidole">P.</tp:taxon-name-part><tp:taxon-name-part taxon-name-part-type="species" reg="heliosa">heliosa</tp:taxon-name-part></tp:taxon-name></italic> (<bold>G, H</bold><ext-link xmlns:xlink="http://www.w3.org/1999/xlink" xlink:type="simple" ext-link-type="uri" xlink:href="http://www.antweb.org/specimen/CASENT0227945">CASENT0227945</ext-link>). Scale bars: 0.5 mm.</p></caption><graphic xmlns:xlink="http://www.w3.org/1999/xlink" xlink:href="zookeys-1104-129_article-81562__-g007.jpg" position="float" orientation="portrait" xlink:type="simple" id="oo_694531.jpg"><uri content-type="original_file" xlink:type="simple">https://binary.pensoft.net/fig/694531</uri></graphic></fig><p>Mandibles glassy smooth. Frons longitudinally rugose, with irregular pattern of moderately long to shorter rugae, spaces between rugae weakly punctate to almost smooth. Rugae grading weaker posteriorly with transverse incomplete anastomoses between them at vertex, fading from this point being gradually replaced by weaker rugulose–punctate sculpture becoming smooth at some patches. Pronotum smooth, rest of mesosoma strongly punctate, with some incomplete rugulae laterally, continuing at the base of the spines and propodeal declivity. Mesopropodeal suture with strongly demarcated longitudinal short cross–ribs. Petiole and postpetiole with the same punctuation as mesosoma, weaker to smooth dorsally. Anterior half of first gastral tergite superficially punctate, posterior half smooth.</p><table-wrap id="T3" position="float" orientation="portrait"><label>Table 3.</label><caption><p>Measurements for the major workers of dark forms of the <italic><tp:taxon-name><tp:taxon-name-part taxon-name-part-type="genus" reg="Pheidole"/><tp:taxon-name-part taxon-name-part-type="species" reg="pulchella">pulchella</tp:taxon-name-part></tp:taxon-name></italic> species group.</p></caption><table id="TID0EU1BG" rules="all"><tbody><tr><th rowspan="2" colspan="1"/><th rowspan="1" colspan="6">Dark species (major workers)</th></tr><tr><th rowspan="1" colspan="1"><italic><tp:taxon-name><tp:taxon-name-part taxon-name-part-type="genus" reg="Pheidole">P.</tp:taxon-name-part><tp:taxon-name-part taxon-name-part-type="species" reg="batrachorum">batrachorum</tp:taxon-name-part></tp:taxon-name></italic> (<italic>n</italic> = 6)</th><th rowspan="1" colspan="1"><italic><tp:taxon-name><tp:taxon-name-part taxon-name-part-type="genus" reg="Pheidole">P.</tp:taxon-name-part><tp:taxon-name-part taxon-name-part-type="species" reg="darwini">darwini</tp:taxon-name-part></tp:taxon-name></italic> (<italic>n</italic> = 10)</th><th rowspan="1" colspan="1"><italic><tp:taxon-name><tp:taxon-name-part taxon-name-part-type="genus" reg="Pheidole">P.</tp:taxon-name-part><tp:taxon-name-part taxon-name-part-type="species" reg="dea">dea</tp:taxon-name-part></tp:taxon-name></italic> (<italic>n</italic> = 6)</th><th rowspan="1" colspan="1"><italic><tp:taxon-name><tp:taxon-name-part taxon-name-part-type="genus" reg="Pheidole">P.</tp:taxon-name-part><tp:taxon-name-part taxon-name-part-type="species" reg="glabrella">glabrella</tp:taxon-name-part></tp:taxon-name></italic> (<italic>n</italic> = 6)</th><th rowspan="1" colspan="1"><italic><tp:taxon-name><tp:taxon-name-part taxon-name-part-type="genus" reg="Pheidole">P.</tp:taxon-name-part><tp:taxon-name-part taxon-name-part-type="species" reg="rebeccae">rebeccae</tp:taxon-name-part></tp:taxon-name></italic> (<italic>n</italic> = 4)</th><th rowspan="1" colspan="1"><italic><tp:taxon-name><tp:taxon-name-part taxon-name-part-type="genus" reg="Pheidole">P.</tp:taxon-name-part><tp:taxon-name-part taxon-name-part-type="species" reg="semidea">semidea</tp:taxon-name-part></tp:taxon-name></italic> (<italic>n</italic> = 3)</th></tr><tr><td rowspan="1" colspan="1">
                      <bold>
                        <abbrev xmlns:xlink="http://www.w3.org/1999/xlink" xlink:title="Head length" id="ABBRID0EXNBG" xlink:type="simple">HL</abbrev>
                      </bold>
                    </td><td rowspan="1" colspan="1">1.86–2.04 (1.91)</td><td rowspan="1" colspan="1">1.96–2.20 (2.09)</td><td rowspan="1" colspan="1">1.76–1.96 (1.83)</td><td rowspan="1" colspan="1">1.80–2.13 (1.95)</td><td rowspan="1" colspan="1">1.82–1.98 (1.92)</td><td rowspan="1" colspan="1">1.70–1.86 (1.79)</td></tr><tr><td rowspan="1" colspan="1">
                      <bold>
                        <abbrev xmlns:xlink="http://www.w3.org/1999/xlink" xlink:title="Head width" id="ABBRID0ETOBG" xlink:type="simple">HW</abbrev>
                      </bold>
                    </td><td rowspan="1" colspan="1">1.80–2.0 (1.88)</td><td rowspan="1" colspan="1">1.96–2.23 (2.11)</td><td rowspan="1" colspan="1">1.78–1.94 (1.84)</td><td rowspan="1" colspan="1">1.80–2.15 (1.98)</td><td rowspan="1" colspan="1">1.86–1.98 (1.94)</td><td rowspan="1" colspan="1">1.70–1.82 (1.76)</td></tr><tr><td rowspan="1" colspan="1">
                      <bold>
                        <abbrev xmlns:xlink="http://www.w3.org/1999/xlink" xlink:title="Mandible length" id="ABBRID0EPPBG" xlink:type="simple">MDL</abbrev>
                      </bold>
                    </td><td rowspan="1" colspan="1">0.89–1.00 (0.95)</td><td rowspan="1" colspan="1">0.94–1.06 (1.01)</td><td rowspan="1" colspan="1">0.82–0.87 (0.84)</td><td rowspan="1" colspan="1">0.78–0.97 (0.86)</td><td rowspan="1" colspan="1">0.83–0.91 (0.87)</td><td rowspan="1" colspan="1">0.79–0.83 (0.81)</td></tr><tr><td rowspan="1" colspan="1">
                      <bold>
                        <abbrev xmlns:xlink="http://www.w3.org/1999/xlink" xlink:title="Eye length" id="ABBRID0ELQBG" xlink:type="simple">EL</abbrev>
                      </bold>
                    </td><td rowspan="1" colspan="1">0.23–0.28 (0.25)</td><td rowspan="1" colspan="1">0.24–0.27 (0.25)</td><td rowspan="1" colspan="1">0.22–0.23 (0.23)</td><td rowspan="1" colspan="1">0.22–0.27 (0.24)</td><td rowspan="1" colspan="1">0.23–0.27 (0.26)</td><td rowspan="1" colspan="1">0.21–0.22 (0.22)</td></tr><tr><td rowspan="1" colspan="1">
                      <bold>
                        <abbrev xmlns:xlink="http://www.w3.org/1999/xlink" xlink:title="Scape length" id="ABBRID0EHRBG" xlink:type="simple">SL</abbrev>
                      </bold>
                    </td><td rowspan="1" colspan="1">1.01–1.13 (1.07)</td><td rowspan="1" colspan="1">1.01–1.13 (1.06)</td><td rowspan="1" colspan="1">1.01–1.06 (1.03)</td><td rowspan="1" colspan="1">0.94–1.08 (1.02)</td><td rowspan="1" colspan="1">0.94–0.98 (0.96)</td><td rowspan="1" colspan="1">0.98–1.00 (0.99)</td></tr><tr><td rowspan="1" colspan="1">
                      <bold>
                        <abbrev xmlns:xlink="http://www.w3.org/1999/xlink" xlink:title="Pronotal width" id="ABBRID0EDSBG" xlink:type="simple">PW</abbrev>
                      </bold>
                    </td><td rowspan="1" colspan="1">0.80–0.89 (0.83)</td><td rowspan="1" colspan="1">0.86–0.98 (0.93)</td><td rowspan="1" colspan="1">0.80–0.83 (0.82)</td><td rowspan="1" colspan="1">0.74–0.94 (0.86)</td><td rowspan="1" colspan="1">0.86–0.90 (0.89)</td><td rowspan="1" colspan="1">0.71–0.80 (0.77)</td></tr><tr><td rowspan="1" colspan="1">
                      <bold>
                        <abbrev xmlns:xlink="http://www.w3.org/1999/xlink" xlink:title="Propodeal spine length" id="ABBRID0E6SBG" xlink:type="simple">PSL</abbrev>
                      </bold>
                    </td><td rowspan="1" colspan="1">0.28–0.32 (0.31)</td><td rowspan="1" colspan="1">0.33–0.39 (0.36)</td><td rowspan="1" colspan="1">0.29–0.33 (0.31)</td><td rowspan="1" colspan="1">0.31–0.37 (0.34)</td><td rowspan="1" colspan="1">0.24–0.30 (0.28)</td><td rowspan="1" colspan="1">0.29–0.31 (0.03)</td></tr><tr><td rowspan="1" colspan="1">
                      <bold>PtL</bold>
                    </td><td rowspan="1" colspan="1">0.51–0.57 (0.54)</td><td rowspan="1" colspan="1">0.54–0.67 (0.59)</td><td rowspan="1" colspan="1">0.46–0.50 (0.49)</td><td rowspan="1" colspan="1">0.47–0.57 (0.53)</td><td rowspan="1" colspan="1">0.47–0.56 (0.51)</td><td rowspan="1" colspan="1">0.49–0.56 (0.52)</td></tr><tr><td rowspan="1" colspan="1">
                      <bold>PtH</bold>
                    </td><td rowspan="1" colspan="1">0.30–0.38 (0.33)</td><td rowspan="1" colspan="1">0.32–0.38 (0.34)</td><td rowspan="1" colspan="1">0.27–0.32 (0.30)</td><td rowspan="1" colspan="1">0.30–0.36 (0.33)</td><td rowspan="1" colspan="1">0.32–0.34 (0.33)</td><td rowspan="1" colspan="1">0.25–0.33 (0.30)</td></tr><tr><td rowspan="1" colspan="1">
                      <bold>PtW</bold>
                    </td><td rowspan="1" colspan="1">0.22–0.28 (0.24)</td><td rowspan="1" colspan="1">0.21–0.27 (0.23)</td><td rowspan="1" colspan="1">0.20–0.24 (0.22)</td><td rowspan="1" colspan="1">0.20–0.26 (0.23)</td><td rowspan="1" colspan="1">0.21–0.24 (0.23)</td><td rowspan="1" colspan="1">0.20–0.22 (0.21)</td></tr><tr><td rowspan="1" colspan="1">
                      <bold>PPtL</bold>
                    </td><td rowspan="1" colspan="1">0.33–0.39 (0.37)</td><td rowspan="1" colspan="1">0.33–0.39 (0.36)</td><td rowspan="1" colspan="1">0.29–0.32 (0.30)</td><td rowspan="1" colspan="1">0.30–0.34 (0.32)</td><td rowspan="1" colspan="1">0.31–0.36 (0.33)</td><td rowspan="1" colspan="1">0.31–0.34 (0.33)</td></tr><tr><td rowspan="1" colspan="1">
                      <bold>PPtH</bold>
                    </td><td rowspan="1" colspan="1">0.37–0.46 (0.41)</td><td rowspan="1" colspan="1">0.37–0.47 (0.42)</td><td rowspan="1" colspan="1">0.32–0.34 (0.33)</td><td rowspan="1" colspan="1">0.33–0.44 (0.38)</td><td rowspan="1" colspan="1">0.36–0.41 (0.39)</td><td rowspan="1" colspan="1">0.34–0.37 (0.36)</td></tr><tr><td rowspan="1" colspan="1">
                      <bold>PPtW</bold>
                    </td><td rowspan="1" colspan="1">0.48–0.56 (0.51)</td><td rowspan="1" colspan="1">0.47–0.59 (0.54)</td><td rowspan="1" colspan="1">0.38–0.43 (0.41)</td><td rowspan="1" colspan="1">0.41–0.54 (0.47)</td><td rowspan="1" colspan="1">0.46–0.53 (0.50)</td><td rowspan="1" colspan="1">0.44–0.47 (0.46)</td></tr><tr><td rowspan="1" colspan="1">
                      <bold>
                        <abbrev xmlns:xlink="http://www.w3.org/1999/xlink" xlink:title="Weber’s length" id="ABBRID0ERYBG" xlink:type="simple">WL</abbrev>
                      </bold>
                    </td><td rowspan="1" colspan="1">1.44–1.70 (1.54)</td><td rowspan="1" colspan="1">1.48–1.65 (1.56)</td><td rowspan="1" colspan="1">1.46–1.56 (1.51)</td><td rowspan="1" colspan="1">1.35–1.62 (1.50)</td><td rowspan="1" colspan="1">1.44–1.56 (1.50)</td><td rowspan="1" colspan="1">1.41–1.48 (1.44)</td></tr><tr><td rowspan="1" colspan="1">
                      <bold>MFL</bold>
                    </td><td rowspan="1" colspan="1">1.48–1.70 (1.57)</td><td rowspan="1" colspan="1">1.56–1.71 (1.62)</td><td rowspan="1" colspan="1">1.46–1.60 (1.49)</td><td rowspan="1" colspan="1">1.40–1.63 (1.51)</td><td rowspan="1" colspan="1">1.48–1.56 (1.50)</td><td rowspan="1" colspan="1">1.41–1.44 (1.43)</td></tr><tr><td rowspan="1" colspan="1">
                      <bold>
                        <abbrev xmlns:xlink="http://www.w3.org/1999/xlink" xlink:title="Cephalic index" id="ABBRID0EG1BG" xlink:type="simple">CI</abbrev>
                      </bold>
                    </td><td rowspan="1" colspan="1">97–100 (98)</td><td rowspan="1" colspan="1">99–104 (101)</td><td rowspan="1" colspan="1">99–102 (101)</td><td rowspan="1" colspan="1">99–105 (102)</td><td rowspan="1" colspan="1">99–103 (101)</td><td rowspan="1" colspan="1">98–100 (99)</td></tr><tr><td rowspan="1" colspan="1">
                      <bold>
                        <abbrev xmlns:xlink="http://www.w3.org/1999/xlink" xlink:title="Eye index" id="ABBRID0EC2BG" xlink:type="simple">EI</abbrev>
                      </bold>
                    </td><td rowspan="1" colspan="1">12–14 (13)</td><td rowspan="1" colspan="1">11–13 (12)</td><td rowspan="1" colspan="1">11–13 (12)</td><td rowspan="1" colspan="1">11–13 (12)</td><td rowspan="1" colspan="1">12–15 (13)</td><td rowspan="1" colspan="1">12–13 (12)</td></tr><tr><td rowspan="1" colspan="1">
                      <bold>
                        <abbrev xmlns:xlink="http://www.w3.org/1999/xlink" xlink:title="Scape index" id="ABBRID0E52BG" xlink:type="simple">SI</abbrev>
                      </bold>
                    </td><td rowspan="1" colspan="1">55–58 (57)</td><td rowspan="1" colspan="1">49–53 (50)</td><td rowspan="1" colspan="1">55–58 (56)</td><td rowspan="1" colspan="1">49–53 (51)</td><td rowspan="1" colspan="1">49–51 (50)</td><td rowspan="1" colspan="1">55–58 (56)</td></tr><tr><td rowspan="1" colspan="1">
                      <bold>
                        <abbrev xmlns:xlink="http://www.w3.org/1999/xlink" xlink:title="Mandible index" id="ABBRID0E13BG" xlink:type="simple">MDI</abbrev>
                      </bold>
                    </td><td rowspan="1" colspan="1">47–53 (50)</td><td rowspan="1" colspan="1">42–51 (48)</td><td rowspan="1" colspan="1">42–49 (46)</td><td rowspan="1" colspan="1">42–45 (43)</td><td rowspan="1" colspan="1">44–46 (45)</td><td rowspan="1" colspan="1">43–48 (46)</td></tr><tr><td rowspan="1" colspan="1">
                      <bold>
                        <abbrev xmlns:xlink="http://www.w3.org/1999/xlink" xlink:title="Propodeal spine index" id="ABBRID0EW4BG" xlink:type="simple">PSLI</abbrev>
                      </bold>
                    </td><td rowspan="1" colspan="1">15–18 (15)</td><td rowspan="1" colspan="1">16–18 (16)</td><td rowspan="1" colspan="1">16–19 (16)</td><td rowspan="1" colspan="1">16–18 (16)</td><td rowspan="1" colspan="1">13–15 (13)</td><td rowspan="1" colspan="1">16–18 (16)</td></tr><tr><td rowspan="1" colspan="1">
                      <bold>
                        <abbrev xmlns:xlink="http://www.w3.org/1999/xlink" xlink:title="Pronotal width index" id="ABBRID0ES5BG" xlink:type="simple">PWI</abbrev>
                      </bold>
                    </td><td rowspan="1" colspan="1">44–45 (44)</td><td rowspan="1" colspan="1">43–45 (43)</td><td rowspan="1" colspan="1">43–46 (43)</td><td rowspan="1" colspan="1">41–44 (41)</td><td rowspan="1" colspan="1">45–46 (45)</td><td rowspan="1" colspan="1">39–47 (39)</td></tr><tr><td rowspan="1" colspan="1">
                      <bold>
                        <abbrev xmlns:xlink="http://www.w3.org/1999/xlink" xlink:title="Metafemur index" id="ABBRID0EO6BG" xlink:type="simple">FI</abbrev>
                      </bold>
                    </td><td rowspan="1" colspan="1">80–85 (83)</td><td rowspan="1" colspan="1">75–80 (77)</td><td rowspan="1" colspan="1">79–83 (81)</td><td rowspan="1" colspan="1">75–78 (77)</td><td rowspan="1" colspan="1">75–84 (77)</td><td rowspan="1" colspan="1">79–83 (81)</td></tr><tr><td rowspan="1" colspan="1">
                      <bold>Pel</bold>
                    </td><td rowspan="1" colspan="1">27–31 (29)</td><td rowspan="1" colspan="1">24–28 (25)</td><td rowspan="1" colspan="1">25–29 (26)</td><td rowspan="1" colspan="1">24–28 (26)</td><td rowspan="1" colspan="1">24–27 (26)</td><td rowspan="1" colspan="1">25–30 (27)</td></tr><tr><td rowspan="1" colspan="1">
                      <bold>Ppl</bold>
                    </td><td rowspan="1" colspan="1">57–67 (62)</td><td rowspan="1" colspan="1">55–63 (58)</td><td rowspan="1" colspan="1">46–53 (50)</td><td rowspan="1" colspan="1">51–59 (55)</td><td rowspan="1" colspan="1">53–59 (56)</td><td rowspan="1" colspan="1">55–66 (60)</td></tr><tr><td rowspan="1" colspan="1">
                      <bold>
                        <abbrev xmlns:xlink="http://www.w3.org/1999/xlink" xlink:title="Postpetiole width index" id="ABBRID0E4BAI" xlink:type="simple">PpWI</abbrev>
                      </bold>
                    </td><td rowspan="1" colspan="1">182–236 (215)</td><td rowspan="1" colspan="1">219–257 (232)</td><td rowspan="1" colspan="1">179–200 (190)</td><td rowspan="1" colspan="1">192–220 (208)</td><td rowspan="1" colspan="1">213–230 (220)</td><td rowspan="1" colspan="1">214–224 (219)</td></tr><tr><td rowspan="1" colspan="1">
                      <bold>
                        <abbrev xmlns:xlink="http://www.w3.org/1999/xlink" xlink:title="Postpetiole length index" id="ABBRID0EZCAI" xlink:type="simple">PpLI</abbrev>
                      </bold>
                    </td><td rowspan="1" colspan="1">131–161 (147)</td><td rowspan="1" colspan="1">151–176 (163)</td><td rowspan="1" colspan="1">156–167 (162)</td><td rowspan="1" colspan="1">147–173 (165)</td><td rowspan="1" colspan="1">139–165 (153)</td><td rowspan="1" colspan="1">148–165 (158)</td></tr></tbody></table></table-wrap><p>Scape pilosity appressed. In full–face view, head without standing setae laterally. Head, promesonotom, petiole, postpetiole, with several setae that are longer than spine length and with additional short appressed pubescence, long setae more abundant on gaster. Colour orange to darker orange, legs paler. Metatibia with short appressed pilosity.</p><table-wrap id="T4" position="float" orientation="portrait"><label>Table 4.</label><caption><p>Measurements for the minor workers of dark forms of the <italic><tp:taxon-name><tp:taxon-name-part taxon-name-part-type="genus" reg="Pheidole"/><tp:taxon-name-part taxon-name-part-type="species" reg="pulchella">pulchella</tp:taxon-name-part></tp:taxon-name></italic> species group.</p></caption><table id="TID0ECZAI" rules="all"><tbody><tr><th rowspan="2" colspan="1"/><th rowspan="1" colspan="7">Dark species (minor workers)</th></tr><tr><th rowspan="1" colspan="1"><italic><tp:taxon-name><tp:taxon-name-part taxon-name-part-type="genus" reg="Pheidole">P.</tp:taxon-name-part><tp:taxon-name-part taxon-name-part-type="species" reg="batrachorum">batrachorum</tp:taxon-name-part></tp:taxon-name></italic> (<italic>n</italic> = 15)</th><th rowspan="1" colspan="1"><italic><tp:taxon-name><tp:taxon-name-part taxon-name-part-type="genus" reg="Pheidole">P.</tp:taxon-name-part><tp:taxon-name-part taxon-name-part-type="species" reg="darwini">darwini</tp:taxon-name-part></tp:taxon-name></italic> (<italic>n</italic> = 15)</th><th rowspan="1" colspan="1"><italic><tp:taxon-name><tp:taxon-name-part taxon-name-part-type="genus" reg="Pheidole">P.</tp:taxon-name-part><tp:taxon-name-part taxon-name-part-type="species" reg="dea">dea</tp:taxon-name-part></tp:taxon-name></italic> (<italic>n</italic> = 28)</th><th rowspan="1" colspan="1"><italic><tp:taxon-name><tp:taxon-name-part taxon-name-part-type="genus" reg="Pheidole">P.</tp:taxon-name-part><tp:taxon-name-part taxon-name-part-type="species" reg="glabrella">glabrella</tp:taxon-name-part></tp:taxon-name></italic> (<italic>n</italic> = 26)</th><th rowspan="1" colspan="1"><italic><tp:taxon-name><tp:taxon-name-part taxon-name-part-type="genus" reg="Pheidole">P.</tp:taxon-name-part><tp:taxon-name-part taxon-name-part-type="species" reg="rebeccae">rebeccae</tp:taxon-name-part></tp:taxon-name></italic> (<italic>n</italic> = 10)</th><th rowspan="1" colspan="1"><italic><tp:taxon-name><tp:taxon-name-part taxon-name-part-type="genus" reg="Pheidole">P.</tp:taxon-name-part><tp:taxon-name-part taxon-name-part-type="species" reg="semidea">semidea</tp:taxon-name-part></tp:taxon-name></italic> (<italic>n</italic> = 3)</th><th rowspan="1" colspan="1"><italic><tp:taxon-name><tp:taxon-name-part taxon-name-part-type="genus" reg="Pheidole">P.</tp:taxon-name-part><tp:taxon-name-part taxon-name-part-type="species" reg="setosa">setosa</tp:taxon-name-part></tp:taxon-name></italic> (<italic>n</italic> = 2)</th></tr><tr><td rowspan="1" colspan="1">
                      <bold>
                        <abbrev xmlns:xlink="http://www.w3.org/1999/xlink" xlink:title="Head length" id="ABBRID0EMIAI" xlink:type="simple">HL</abbrev>
                      </bold>
                    </td><td rowspan="1" colspan="1">0.68–0.87 (0.82)</td><td rowspan="1" colspan="1">0.77–0.88 (0.84)</td><td rowspan="1" colspan="1">0.73–0.94 (0.85)</td><td rowspan="1" colspan="1">0.72–0.92 (0.85)</td><td rowspan="1" colspan="1">0.93–1.02 (0.97)</td><td rowspan="1" colspan="1">0.76–0.81 (0.79)</td><td rowspan="1" colspan="1">0.78–0.81 (0.79)</td></tr><tr><td rowspan="1" colspan="1">
                      <bold>
                        <abbrev xmlns:xlink="http://www.w3.org/1999/xlink" xlink:title="Head width" id="ABBRID0ELJAI" xlink:type="simple">HW</abbrev>
                      </bold>
                    </td><td rowspan="1" colspan="1">0.59–0.74 (0.68)</td><td rowspan="1" colspan="1">0.67–0.76 (0.72)</td><td rowspan="1" colspan="1">0.66–0.86 (0.76)</td><td rowspan="1" colspan="1">0.67–0.86 (0.78)</td><td rowspan="1" colspan="1">0.77–0.82 (0.80)</td><td rowspan="1" colspan="1">0.72–0.78 (0.76)</td><td rowspan="1" colspan="1">0.69–0.69 (0.69)</td></tr><tr><td rowspan="1" colspan="1">
                      <bold>
                        <abbrev xmlns:xlink="http://www.w3.org/1999/xlink" xlink:title="Mandible length" id="ABBRID0EKKAI" xlink:type="simple">MDL</abbrev>
                      </bold>
                    </td><td rowspan="1" colspan="1">0.46–0.57 (0.54)</td><td rowspan="1" colspan="1">0.52–0.61 (0.56)</td><td rowspan="1" colspan="1">0.50–0.67 (0.58)</td><td rowspan="1" colspan="1">0.51–0.63 (0.58)</td><td rowspan="1" colspan="1">0.62–0.64 (0.63)</td><td rowspan="1" colspan="1">0.51–0.56 (0.53)</td><td rowspan="1" colspan="1">0.53–0.54 (0.54)</td></tr><tr><td rowspan="1" colspan="1">
                      <bold>
                        <abbrev xmlns:xlink="http://www.w3.org/1999/xlink" xlink:title="Eye length" id="ABBRID0EJLAI" xlink:type="simple">EL</abbrev>
                      </bold>
                    </td><td rowspan="1" colspan="1">0.16–0.19 (0.18)</td><td rowspan="1" colspan="1">0.16–0.19 (0.17)</td><td rowspan="1" colspan="1">0.17–0.20 (0.18)</td><td rowspan="1" colspan="1">0.17–0.19 (0.18)</td><td rowspan="1" colspan="1">0.20–0.21 (0.2)</td><td rowspan="1" colspan="1">0.17–0.18 (0.17)</td><td rowspan="1" colspan="1">0.16–0.19 (0.17)</td></tr><tr><td rowspan="1" colspan="1">
                      <bold>
                        <abbrev xmlns:xlink="http://www.w3.org/1999/xlink" xlink:title="Scape length" id="ABBRID0EIMAI" xlink:type="simple">SL</abbrev>
                      </bold>
                    </td><td rowspan="1" colspan="1">0.9–1.13 (1.09)</td><td rowspan="1" colspan="1">0.99–1.21 (1.08)</td><td rowspan="1" colspan="1">0.94–1.16 (1.07)</td><td rowspan="1" colspan="1">0.87–1.13 (1.02)</td><td rowspan="1" colspan="1">1.27–1.32 (1.30)</td><td rowspan="1" colspan="1">0.86–0.9 0 (0.89)</td><td rowspan="1" colspan="1">0.97–1.03 (0.99)</td></tr><tr><td rowspan="1" colspan="1">
                      <bold>
                        <abbrev xmlns:xlink="http://www.w3.org/1999/xlink" xlink:title="Pronotal width" id="ABBRID0EHNAI" xlink:type="simple">PW</abbrev>
                      </bold>
                    </td><td rowspan="1" colspan="1">0.40–0.51 (0.47)</td><td rowspan="1" colspan="1">0.44–0.51 (0.48)</td><td rowspan="1" colspan="1">0.42–0.57 (0.49)</td><td rowspan="1" colspan="1">0.46–0.57 (0.51)</td><td rowspan="1" colspan="1">0.54–0.57 (0.55)</td><td rowspan="1" colspan="1">0.46–0.50 (0.48)</td><td rowspan="1" colspan="1">0.47–0.48 (0.48)</td></tr><tr><td rowspan="1" colspan="1">
                      <bold>
                        <abbrev xmlns:xlink="http://www.w3.org/1999/xlink" xlink:title="Propodeal spine length" id="ABBRID0EGOAI" xlink:type="simple">PSL</abbrev>
                      </bold>
                    </td><td rowspan="1" colspan="1">0.14–0.24 (0.21)</td><td rowspan="1" colspan="1">0.24–0.30 (0.27)</td><td rowspan="1" colspan="1">0.20–0.28 (0.24)</td><td rowspan="1" colspan="1">0.20–0.36 (0.28)</td><td rowspan="1" colspan="1">0.24–0.25 (0.24)</td><td rowspan="1" colspan="1">0.19–0.23 (0.22)</td><td rowspan="1" colspan="1">0.21–0.23 (0.22)</td></tr><tr><td rowspan="1" colspan="1">
                      <bold>PtL</bold>
                    </td><td rowspan="1" colspan="1">0.26–0.37 (0.33)</td><td rowspan="1" colspan="1">0.30–0.36 (0.33)</td><td rowspan="1" colspan="1">0.26–0.37 (0.32)</td><td rowspan="1" colspan="1">0.27–0.37 (0.34)</td><td rowspan="1" colspan="1">0.39–0.41 (0.40)</td><td rowspan="1" colspan="1">0.28–0.33 (0.31)</td><td rowspan="1" colspan="1">0.26–0.29 (0.27)</td></tr><tr><td rowspan="1" colspan="1">
                      <bold>PtH</bold>
                    </td><td rowspan="1" colspan="1">0.14–0.19 (0.18)</td><td rowspan="1" colspan="1">0.17–0.19 (0.18)</td><td rowspan="1" colspan="1">0.16–0.20 (0.18)</td><td rowspan="1" colspan="1">0.17–0.21 (0.19)</td><td rowspan="1" colspan="1">0.20–0.21 (0.2)</td><td rowspan="1" colspan="1">0.17–0.18 (0.17)</td><td rowspan="1" colspan="1">0.17–0.17 (0.17)</td></tr><tr><td rowspan="1" colspan="1">
                      <bold>PtW</bold>
                    </td><td rowspan="1" colspan="1">0.10–0.13 (0.12)</td><td rowspan="1" colspan="1">0.11–0.13 (0.12)</td><td rowspan="1" colspan="1">0.11–0.14 (0.12)</td><td rowspan="1" colspan="1">0.11–0.13 (0.12)</td><td rowspan="1" colspan="1">0.12–0.15 (0.14)</td><td rowspan="1" colspan="1">0.11–0.11 (0.11)</td><td rowspan="1" colspan="1">0.11–0.12 (0.11)</td></tr><tr><td rowspan="1" colspan="1">
                      <bold>PPtL</bold>
                    </td><td rowspan="1" colspan="1">0.18–0.27 (0.23)</td><td rowspan="1" colspan="1">0.19–0.24 (0.22)</td><td rowspan="1" colspan="1">0.14–0.22 (0.18)</td><td rowspan="1" colspan="1">0.18–0.23 (0.2)</td><td rowspan="1" colspan="1">0.26–0.28 (0.27)</td><td rowspan="1" colspan="1">0.19–0.22 (0.2)</td><td rowspan="1" colspan="1">0.19–0.21 (0.2)</td></tr><tr><td rowspan="1" colspan="1">
                      <bold>PPtH</bold>
                    </td><td rowspan="1" colspan="1">0.17–0.23 (0.21)</td><td rowspan="1" colspan="1">0.19–0.22 (0.21)</td><td rowspan="1" colspan="1">0.16–0.24 (0.20)</td><td rowspan="1" colspan="1">0.18–0.24 (0.21)</td><td rowspan="1" colspan="1">0.24–0.26 (0.25)</td><td rowspan="1" colspan="1">0.18–0.21 (0.19)</td><td rowspan="1" colspan="1">0.18–0.20 (0.19)</td></tr><tr><td rowspan="1" colspan="1">
                      <bold>PPtW</bold>
                    </td><td rowspan="1" colspan="1">0.19–0.24 (0.22)</td><td rowspan="1" colspan="1">0.21–0.26 (0.22)</td><td rowspan="1" colspan="1">0.17–0.24 (0.21)</td><td rowspan="1" colspan="1">0.18–0.27 (0.22)</td><td rowspan="1" colspan="1">0.26–0.30 (0.28)</td><td rowspan="1" colspan="1">0.19–0.22 (0.20)</td><td rowspan="1" colspan="1">0.21–0.22 (0.21)</td></tr><tr><td rowspan="1" colspan="1">
                      <bold>
                        <abbrev xmlns:xlink="http://www.w3.org/1999/xlink" xlink:title="Weber’s length" id="ABBRID0ENUAI" xlink:type="simple">WL</abbrev>
                      </bold>
                    </td><td rowspan="1" colspan="1">0.96–1.21 (1.12)</td><td rowspan="1" colspan="1">1.08–1.25 (1.16)</td><td rowspan="1" colspan="1">1.01–1.33 (1.16)</td><td rowspan="1" colspan="1">1.01–1.29 (1.16)</td><td rowspan="1" colspan="1">1.32–1.40 (1.36)</td><td rowspan="1" colspan="1">1.01–1.08 (1.04)</td><td rowspan="1" colspan="1">1.04–1.11 (1.07)</td></tr><tr><td rowspan="1" colspan="1">
                      <bold>MFL</bold>
                    </td><td rowspan="1" colspan="1">1.01–1.38 (1.28)</td><td rowspan="1" colspan="1">1.13–1.38 (1.28)</td><td rowspan="1" colspan="1">1.09–1.44 (1.27)</td><td rowspan="1" colspan="1">1.04–1.35 (1.22)</td><td rowspan="1" colspan="1">1.44–1.58 (1.51)</td><td rowspan="1" colspan="1">0.97–1.07 (1.02)</td><td rowspan="1" colspan="1">1.11–1.19 (1.14)</td></tr><tr><td rowspan="1" colspan="1">
                      <bold>
                        <abbrev xmlns:xlink="http://www.w3.org/1999/xlink" xlink:title="Cephalic index" id="ABBRID0EIWAI" xlink:type="simple">CI</abbrev>
                      </bold>
                    </td><td rowspan="1" colspan="1">80–87 (83)</td><td rowspan="1" colspan="1">84–89 (86)</td><td rowspan="1" colspan="1">86–93 (90)</td><td rowspan="1" colspan="1">88–95 (91)</td><td rowspan="1" colspan="1">81–83 (82)</td><td rowspan="1" colspan="1">94–99 (96)</td><td rowspan="1" colspan="1">85–88 (87)</td></tr><tr><td rowspan="1" colspan="1">
                      <bold>
                        <abbrev xmlns:xlink="http://www.w3.org/1999/xlink" xlink:title="Eye index" id="ABBRID0EHXAI" xlink:type="simple">EI</abbrev>
                      </bold>
                    </td><td rowspan="1" colspan="1">24–29 (26)</td><td rowspan="1" colspan="1">22–26 (24)</td><td rowspan="1" colspan="1">22–27 (24)</td><td rowspan="1" colspan="1">22–27 (23)</td><td rowspan="1" colspan="1">25–25 (25)</td><td rowspan="1" colspan="1">22–24 (23)</td><td rowspan="1" colspan="1">23–28 (25)</td></tr><tr><td rowspan="1" colspan="1">
                      <bold>
                        <abbrev xmlns:xlink="http://www.w3.org/1999/xlink" xlink:title="Scape index" id="ABBRID0EGYAI" xlink:type="simple">SI</abbrev>
                      </bold>
                    </td><td rowspan="1" colspan="1">153–173 (160)</td><td rowspan="1" colspan="1">140–159 (149)</td><td rowspan="1" colspan="1">133–146 (141)</td><td rowspan="1" colspan="1">123–140 (131)</td><td rowspan="1" colspan="1">161–165 (163)</td><td rowspan="1" colspan="1">114–121 (117)</td><td rowspan="1" colspan="1">141–149 (144)</td></tr><tr><td rowspan="1" colspan="1">
                      <bold>
                        <abbrev xmlns:xlink="http://www.w3.org/1999/xlink" xlink:title="Mandible index" id="ABBRID0EFZAI" xlink:type="simple">MDI</abbrev>
                      </bold>
                    </td><td rowspan="1" colspan="1">76–84 (80)</td><td rowspan="1" colspan="1">75–82 (78)</td><td rowspan="1" colspan="1">73–78 (75)</td><td rowspan="1" colspan="1">71–78 (74)</td><td rowspan="1" colspan="1">78–80 (79)</td><td rowspan="1" colspan="1">68–73 (70)</td><td rowspan="1" colspan="1">77–78 (78)</td></tr><tr><td rowspan="1" colspan="1">
                      <bold>
                        <abbrev xmlns:xlink="http://www.w3.org/1999/xlink" xlink:title="Propodeal spine index" id="ABBRID0EE1AI" xlink:type="simple">PSLI</abbrev>
                      </bold>
                    </td><td rowspan="1" colspan="1">24–34 (24)</td><td rowspan="1" colspan="1">33–40 (33)</td><td rowspan="1" colspan="1">28–36 (28)</td><td rowspan="1" colspan="1">30–43 (30)</td><td rowspan="1" colspan="1">30–31 (30)</td><td rowspan="1" colspan="1">26–30 (26)</td><td rowspan="1" colspan="1">30–33 (30)</td></tr><tr><td rowspan="1" colspan="1">
                      <bold>
                        <abbrev xmlns:xlink="http://www.w3.org/1999/xlink" xlink:title="Pronotal width index" id="ABBRID0ED2AI" xlink:type="simple">PWI</abbrev>
                      </bold>
                    </td><td rowspan="1" colspan="1">65–72 (65)</td><td rowspan="1" colspan="1">66–68 (66)</td><td rowspan="1" colspan="1">60–68 (60)</td><td rowspan="1" colspan="1">61–69 (61)</td><td rowspan="1" colspan="1">69–69 (69)</td><td rowspan="1" colspan="1">62–65 (62)</td><td rowspan="1" colspan="1">68–70 (68)</td></tr><tr><td rowspan="1" colspan="1">
                      <bold>
                        <abbrev xmlns:xlink="http://www.w3.org/1999/xlink" xlink:title="Metafemur index" id="ABBRID0EC3AI" xlink:type="simple">FI</abbrev>
                      </bold>
                    </td><td rowspan="1" colspan="1">171–197 (188)</td><td rowspan="1" colspan="1">169–190 (177)</td><td rowspan="1" colspan="1">158–175 (166)</td><td rowspan="1" colspan="1">143–169 (157)</td><td rowspan="1" colspan="1">186–192 (189)</td><td rowspan="1" colspan="1">133–139 (135)</td><td rowspan="1" colspan="1">161–172 (166)</td></tr><tr><td rowspan="1" colspan="1">
                      <bold>Pel</bold>
                    </td><td rowspan="1" colspan="1">24–27 (25)</td><td rowspan="1" colspan="1">22–27 (24)</td><td rowspan="1" colspan="1">22–28 (25)</td><td rowspan="1" colspan="1">22–27 (24)</td><td rowspan="1" colspan="1">23–27 (25)</td><td rowspan="1" colspan="1">22–24 (23)</td><td rowspan="1" colspan="1">23–25 (24)</td></tr><tr><td rowspan="1" colspan="1">
                      <bold>Ppl</bold>
                    </td><td rowspan="1" colspan="1">45–50 (48)</td><td rowspan="1" colspan="1">43–52 (46)</td><td rowspan="1" colspan="1">39–47 (42)</td><td rowspan="1" colspan="1">39–55 (44)</td><td rowspan="1" colspan="1">48–53 (50)</td><td rowspan="1" colspan="1">41–45 (43)</td><td rowspan="1" colspan="1">44–47 (45)</td></tr><tr><td rowspan="1" colspan="1">
                      <bold>
                        <abbrev xmlns:xlink="http://www.w3.org/1999/xlink" xlink:title="Postpetiole width index" id="ABBRID0EZ5AI" xlink:type="simple">PpWI</abbrev>
                      </bold>
                    </td><td rowspan="1" colspan="1">175–200 (188)</td><td rowspan="1" colspan="1">162–217 (190)</td><td rowspan="1" colspan="1">146–192 (169)</td><td rowspan="1" colspan="1">162–209 (186)</td><td rowspan="1" colspan="1">193–208 (201)</td><td rowspan="1" colspan="1">173–200 (185)</td><td rowspan="1" colspan="1">175–200 (189)</td></tr><tr><td rowspan="1" colspan="1">
                      <bold>
                        <abbrev xmlns:xlink="http://www.w3.org/1999/xlink" xlink:title="Postpetiole length index" id="ABBRID0EY6AI" xlink:type="simple">PpLI</abbrev>
                      </bold>
                    </td><td rowspan="1" colspan="1">122–164 (141)</td><td rowspan="1" colspan="1">136–174 (152)</td><td rowspan="1" colspan="1">155–229 (173)</td><td rowspan="1" colspan="1">143–206 (171)</td><td rowspan="1" colspan="1">148–152 (150)</td><td rowspan="1" colspan="1">145–174 (155)</td><td rowspan="1" colspan="1">129–145 (137)</td></tr></tbody></table></table-wrap><p><bold>Minor worker measurements (n = 7)</bold>: <abbrev xmlns:xlink="http://www.w3.org/1999/xlink" xlink:title="Head length" id="ABBRID0EVABI" xlink:type="simple">HL</abbrev>: 0.77–0.90; <abbrev xmlns:xlink="http://www.w3.org/1999/xlink" xlink:title="Head width" id="ABBRID0EZABI" xlink:type="simple">HW</abbrev>: 0.64–0.71; <abbrev xmlns:xlink="http://www.w3.org/1999/xlink" xlink:title="Mandible length" id="ABBRID0E4ABI" xlink:type="simple">MDL</abbrev>: 0.55–0.62; <abbrev xmlns:xlink="http://www.w3.org/1999/xlink" xlink:title="Eye length" id="ABBRID0EBBBI" xlink:type="simple">EL</abbrev>: 0.16–0.19; <abbrev xmlns:xlink="http://www.w3.org/1999/xlink" xlink:title="Scape length" id="ABBRID0EFBBI" xlink:type="simple">SL</abbrev>: 1.17–1.32; <abbrev xmlns:xlink="http://www.w3.org/1999/xlink" xlink:title="Pronotal width" id="ABBRID0EJBBI" xlink:type="simple">PW</abbrev>: 0.44–0.51; <abbrev xmlns:xlink="http://www.w3.org/1999/xlink" xlink:title="Propodeal spine length" id="ABBRID0ENBBI" xlink:type="simple">PSL</abbrev>: 0.20–0.23; PtL: 0.24–0.27; PtH: 0.18–0.20; PtW: 0.11–0.14; PPtL: 0.23–0.28; PPtH: 0.22–0.25; PPtW: 0.24–0.27; <abbrev xmlns:xlink="http://www.w3.org/1999/xlink" xlink:title="Weber’s length" id="ABBRID0ERBBI" xlink:type="simple">WL</abbrev>: 1.18–1.36; MFL: 1.34–1.53; <abbrev xmlns:xlink="http://www.w3.org/1999/xlink" xlink:title="Cephalic index" id="ABBRID0EVBBI" xlink:type="simple">CI</abbrev>: 79–83; <abbrev xmlns:xlink="http://www.w3.org/1999/xlink" xlink:title="Eye index" id="ABBRID0EZBBI" xlink:type="simple">EI</abbrev>: 26–27; <abbrev xmlns:xlink="http://www.w3.org/1999/xlink" xlink:title="Scape index" id="ABBRID0E4BBI" xlink:type="simple">SI</abbrev>: 182–189; <abbrev xmlns:xlink="http://www.w3.org/1999/xlink" xlink:title="Mandible index" id="ABBRID0EBCBI" xlink:type="simple">MDI</abbrev>: 85–87; <abbrev xmlns:xlink="http://www.w3.org/1999/xlink" xlink:title="Propodeal spine index" id="ABBRID0EFCBI" xlink:type="simple">PSLI</abbrev>: 30–34; <abbrev xmlns:xlink="http://www.w3.org/1999/xlink" xlink:title="Pronotal width index" id="ABBRID0EJCBI" xlink:type="simple">PWI</abbrev>: 68–72; <abbrev xmlns:xlink="http://www.w3.org/1999/xlink" xlink:title="Metafemur index" id="ABBRID0ENCBI" xlink:type="simple">FI</abbrev>: 208–220; Pel: 24–29; Ppl: 50–55; <abbrev xmlns:xlink="http://www.w3.org/1999/xlink" xlink:title="Postpetiole width index" id="ABBRID0ERCBI" xlink:type="simple">PpWI</abbrev>: 186–209; <abbrev xmlns:xlink="http://www.w3.org/1999/xlink" xlink:title="Postpetiole length index" id="ABBRID0EVCBI" xlink:type="simple">PpLI</abbrev>: 92–105</p><table-wrap id="T5" position="float" orientation="portrait"><label>Table 5.</label><caption><p>Summary of micro-CT scanning parameters with resulting voxel sizes (optical magnification was 4 × and image size 1013 × 1013) for all three scanned specimens.</p></caption><table id="TID0E61BI" rules="all"><tbody><tr><th rowspan="1" colspan="1">Subcaste</th><th rowspan="1" colspan="1">Specimen ID</th><th rowspan="1" colspan="1">Magnification</th><th rowspan="1" colspan="1">Voxel size (μm)</th><th rowspan="1" colspan="1">Exposure (s)</th><th rowspan="1" colspan="1">Power (W)</th><th rowspan="1" colspan="1">Voltage (kV)</th><th rowspan="1" colspan="1">Current (uA)</th></tr><tr><td rowspan="1" colspan="1">major</td><td rowspan="1" colspan="1" style="color: #152959">
                      <ext-link xmlns:xlink="http://www.w3.org/1999/xlink" xlink:type="simple" ext-link-type="uri" xlink:href="http://www.antweb.org/specimen/CASENT0764691">CASENT0764691</ext-link>
                    </td><td rowspan="1" colspan="1">4 ×</td><td rowspan="1" colspan="1">5,7854</td><td rowspan="1" colspan="1">1,2</td><td rowspan="1" colspan="1">5,92</td><td rowspan="1" colspan="1">70</td><td rowspan="1" colspan="1">85</td></tr><tr><td rowspan="1" colspan="1">minor</td><td rowspan="1" colspan="1" style="color: #152959">
                      <ext-link xmlns:xlink="http://www.w3.org/1999/xlink" xlink:type="simple" ext-link-type="uri" xlink:href="http://www.antweb.org/specimen/CASENT0745509">CASENT0745509</ext-link>
                    </td><td rowspan="1" colspan="1">4 ×</td><td rowspan="1" colspan="1">4,6952</td><td rowspan="1" colspan="1">0,6</td><td rowspan="1" colspan="1">4,01</td><td rowspan="1" colspan="1">50</td><td rowspan="1" colspan="1">80</td></tr><tr><td rowspan="1" colspan="1">minor</td><td rowspan="1" colspan="1" style="color: #152959">
                      <ext-link xmlns:xlink="http://www.w3.org/1999/xlink" xlink:type="simple" ext-link-type="uri" xlink:href="http://www.antweb.org/specimen/CASENT0764692">CASENT0764692</ext-link>
                    </td><td rowspan="1" colspan="1">4 ×</td><td rowspan="1" colspan="1">5,3599</td><td rowspan="1" colspan="1">0,6</td><td rowspan="1" colspan="1">6,02</td><td rowspan="1" colspan="1">70</td><td rowspan="1" colspan="1">85</td></tr></tbody></table></table-wrap><fig id="F8" position="float" orientation="portrait"><object-id xmlns:xlink="http://www.w3.org/1999/xlink" content-type="doi" xlink:type="simple">10.3897/zookeys.1104.81562.figure8</object-id><object-id xmlns:xlink="http://www.w3.org/1999/xlink" content-type="arpha" xlink:type="simple">4E21E200-A2E3-593C-9623-8B208D7CA46B</object-id><label>Figure 8.</label><caption><p>Major workers of the dark species in the <italic><tp:taxon-name><tp:taxon-name-part taxon-name-part-type="genus" reg="Pheidole">P.</tp:taxon-name-part><tp:taxon-name-part taxon-name-part-type="species" reg="pulchella">pulchella</tp:taxon-name-part></tp:taxon-name></italic> group, heads in full frontal view <bold>A</bold><italic><tp:taxon-name><tp:taxon-name-part taxon-name-part-type="genus" reg="Pheidole">P.</tp:taxon-name-part><tp:taxon-name-part taxon-name-part-type="species" reg="batrachorum">batrachorum</tp:taxon-name-part></tp:taxon-name></italic> (<ext-link xmlns:xlink="http://www.w3.org/1999/xlink" xlink:type="simple" ext-link-type="uri" xlink:href="http://www.antweb.org/specimen/CASENT0415367">CASENT0415367</ext-link>) <bold>B</bold><italic><tp:taxon-name><tp:taxon-name-part taxon-name-part-type="genus" reg="Pheidole">P.</tp:taxon-name-part><tp:taxon-name-part taxon-name-part-type="species" reg="darwini">darwini</tp:taxon-name-part></tp:taxon-name></italic> (<ext-link xmlns:xlink="http://www.w3.org/1999/xlink" xlink:type="simple" ext-link-type="uri" xlink:href="http://www.antweb.org/specimen/CASENT0218332">CASENT0218332</ext-link>) <bold>C</bold><italic><tp:taxon-name><tp:taxon-name-part taxon-name-part-type="genus" reg="Pheidole">P.</tp:taxon-name-part><tp:taxon-name-part taxon-name-part-type="species" reg="dea">dea</tp:taxon-name-part></tp:taxon-name></italic> (<ext-link xmlns:xlink="http://www.w3.org/1999/xlink" xlink:type="simple" ext-link-type="uri" xlink:href="http://www.antweb.org/specimen/CASENT0227965">CASENT0227965</ext-link>) <bold>D</bold><italic><tp:taxon-name><tp:taxon-name-part taxon-name-part-type="genus" reg="Pheidole">P.</tp:taxon-name-part><tp:taxon-name-part taxon-name-part-type="species" reg="glabrella">glabrella</tp:taxon-name-part></tp:taxon-name></italic> (<ext-link xmlns:xlink="http://www.w3.org/1999/xlink" xlink:type="simple" ext-link-type="uri" xlink:href="http://www.antweb.org/specimen/CASENT0227950">CASENT0227950</ext-link>) <bold>E</bold><italic><tp:taxon-name><tp:taxon-name-part taxon-name-part-type="genus" reg="Pheidole">P.</tp:taxon-name-part><tp:taxon-name-part taxon-name-part-type="species" reg="rebeccae">rebeccae</tp:taxon-name-part></tp:taxon-name></italic> (<ext-link xmlns:xlink="http://www.w3.org/1999/xlink" xlink:type="simple" ext-link-type="uri" xlink:href="http://www.antweb.org/specimen/CASENT0227954">CASENT0227954</ext-link>) <bold>F</bold><italic><tp:taxon-name><tp:taxon-name-part taxon-name-part-type="genus" reg="Pheidole">P.</tp:taxon-name-part><tp:taxon-name-part taxon-name-part-type="species" reg="semidea">semidea</tp:taxon-name-part></tp:taxon-name></italic> (<ext-link xmlns:xlink="http://www.w3.org/1999/xlink" xlink:type="simple" ext-link-type="uri" xlink:href="http://www.antweb.org/specimen/CASENT0227960">CASENT0227960</ext-link>).</p></caption><graphic xmlns:xlink="http://www.w3.org/1999/xlink" xlink:href="zookeys-1104-129_article-81562__-g008.jpg" position="float" orientation="portrait" xlink:type="simple" id="oo_694532.jpg"><uri content-type="original_file" xlink:type="simple">https://binary.pensoft.net/fig/694532</uri></graphic></fig><p>Head longer than wide (<abbrev xmlns:xlink="http://www.w3.org/1999/xlink" xlink:title="Cephalic index" id="ABBRID0EUJBI" xlink:type="simple">CI</abbrev>: 79–83), with sides posterior of eye level weakly convex, slightly rounded towards posterior margin. Occipital carina conspicuous, medially and laterally. Mandibles relatively long (<abbrev xmlns:xlink="http://www.w3.org/1999/xlink" xlink:title="Mandible index" id="ABBRID0EYJBI" xlink:type="simple">MDI</abbrev>: 85–88). Scapes very long (<abbrev xmlns:xlink="http://www.w3.org/1999/xlink" xlink:title="Scape index" id="ABBRID0E3JBI" xlink:type="simple">SI</abbrev>: 182–189), the longest in the whole <italic><tp:taxon-name><tp:taxon-name-part taxon-name-part-type="genus" reg="Pheidole"/><tp:taxon-name-part taxon-name-part-type="species" reg="pulchella">pulchella</tp:taxon-name-part></tp:taxon-name></italic> group. All funicular segments significantly (~ 2 ×) longer than wide, apical three segments at least 3 × as long as wide. Mesosoma as described for the group, with moderately long, apically tapering, posteriorly curved spines (<abbrev xmlns:xlink="http://www.w3.org/1999/xlink" xlink:title="Propodeal spine index" id="ABBRID0EKKBI" xlink:type="simple">PSLI</abbrev>: 30–34). Pronotal humeri slightly peaked in lateral view, first and second mesonotal processes notorious and pronounced, each of these structures weakly marginate, or at least with some feeble rugulae. Metanotal groove broad and deep. Legs very long (<abbrev xmlns:xlink="http://www.w3.org/1999/xlink" xlink:title="Metafemur index" id="ABBRID0EOKBI" xlink:type="simple">FI</abbrev>: 208–220), relative to body size, the longest of all the <italic><tp:taxon-name><tp:taxon-name-part taxon-name-part-type="genus" reg="Pheidole"/><tp:taxon-name-part taxon-name-part-type="species" reg="pulchella">pulchella</tp:taxon-name-part></tp:taxon-name></italic> group.</p><fig id="F9" position="float" orientation="portrait"><object-id xmlns:xlink="http://www.w3.org/1999/xlink" content-type="doi" xlink:type="simple">10.3897/zookeys.1104.81562.figure9</object-id><object-id xmlns:xlink="http://www.w3.org/1999/xlink" content-type="arpha" xlink:type="simple">0EC795F1-6544-58FF-B83D-2103AF67FE8D</object-id><label>Figure 9.</label><caption><p>Major workers of the dark species in the <italic><tp:taxon-name><tp:taxon-name-part taxon-name-part-type="genus" reg="Pheidole">P.</tp:taxon-name-part><tp:taxon-name-part taxon-name-part-type="species" reg="pulchella">pulchella</tp:taxon-name-part></tp:taxon-name></italic> group, mesosoma in lateral view <bold>A</bold><italic><tp:taxon-name><tp:taxon-name-part taxon-name-part-type="genus" reg="Pheidole">P.</tp:taxon-name-part><tp:taxon-name-part taxon-name-part-type="species" reg="batrachorum">batrachorum</tp:taxon-name-part></tp:taxon-name></italic> (<ext-link xmlns:xlink="http://www.w3.org/1999/xlink" xlink:type="simple" ext-link-type="uri" xlink:href="http://www.antweb.org/specimen/CASENT0415367">CASENT0415367</ext-link>) <bold>B</bold><italic><tp:taxon-name><tp:taxon-name-part taxon-name-part-type="genus" reg="Pheidole">P.</tp:taxon-name-part><tp:taxon-name-part taxon-name-part-type="species" reg="darwini">darwini</tp:taxon-name-part></tp:taxon-name></italic> (<ext-link xmlns:xlink="http://www.w3.org/1999/xlink" xlink:type="simple" ext-link-type="uri" xlink:href="http://www.antweb.org/specimen/CASENT0218332">CASENT0218332</ext-link>) <bold>C</bold><italic><tp:taxon-name><tp:taxon-name-part taxon-name-part-type="genus" reg="Pheidole">P.</tp:taxon-name-part><tp:taxon-name-part taxon-name-part-type="species" reg="dea">dea</tp:taxon-name-part></tp:taxon-name></italic> (<ext-link xmlns:xlink="http://www.w3.org/1999/xlink" xlink:type="simple" ext-link-type="uri" xlink:href="http://www.antweb.org/specimen/CASENT0227965">CASENT0227965</ext-link>) <bold>D</bold><italic><tp:taxon-name><tp:taxon-name-part taxon-name-part-type="genus" reg="Pheidole">P.</tp:taxon-name-part><tp:taxon-name-part taxon-name-part-type="species" reg="glabrella">glabrella</tp:taxon-name-part></tp:taxon-name></italic> (<ext-link xmlns:xlink="http://www.w3.org/1999/xlink" xlink:type="simple" ext-link-type="uri" xlink:href="http://www.antweb.org/specimen/CASENT0227950">CASENT0227950</ext-link>) <bold>E</bold><italic><tp:taxon-name><tp:taxon-name-part taxon-name-part-type="genus" reg="Pheidole">P.</tp:taxon-name-part><tp:taxon-name-part taxon-name-part-type="species" reg="rebeccae">rebeccae</tp:taxon-name-part></tp:taxon-name></italic> (<ext-link xmlns:xlink="http://www.w3.org/1999/xlink" xlink:type="simple" ext-link-type="uri" xlink:href="http://www.antweb.org/specimen/CASENT0227954">CASENT0227954</ext-link>) <bold>F</bold><italic><tp:taxon-name><tp:taxon-name-part taxon-name-part-type="genus" reg="Pheidole">P.</tp:taxon-name-part><tp:taxon-name-part taxon-name-part-type="species" reg="semidea">semidea</tp:taxon-name-part></tp:taxon-name></italic> (<ext-link xmlns:xlink="http://www.w3.org/1999/xlink" xlink:type="simple" ext-link-type="uri" xlink:href="http://www.antweb.org/specimen/CASENT0227960">CASENT0227960</ext-link>). Scale bars: 0.5 mm.</p></caption><graphic xmlns:xlink="http://www.w3.org/1999/xlink" xlink:href="zookeys-1104-129_article-81562__-g009.jpg" position="float" orientation="portrait" xlink:type="simple" id="oo_694533.jpg"><uri content-type="original_file" xlink:type="simple">https://binary.pensoft.net/fig/694533</uri></graphic></fig><p>Head, mandibles, pronotum, coxae, legs, postpetiole, and gaster glassy smooth, except for some isolated strong reticulation between eyes and antennal fossae. Mesonotum and propodeum strongly punctate, both laterally and dorsally. Metanotal groove costate. Petiole from micropunctate dorsally to weakly punctate ventrally.</p><fig id="F10" position="float" orientation="portrait"><object-id xmlns:xlink="http://www.w3.org/1999/xlink" content-type="doi" xlink:type="simple">10.3897/zookeys.1104.81562.figure10</object-id><object-id xmlns:xlink="http://www.w3.org/1999/xlink" content-type="arpha" xlink:type="simple">AA722D9F-71AA-5298-84C9-4682950F6CD1</object-id><label>Figure 10.</label><caption><p>Major workers of the dark species in the <italic><tp:taxon-name><tp:taxon-name-part taxon-name-part-type="genus" reg="Pheidole">P.</tp:taxon-name-part><tp:taxon-name-part taxon-name-part-type="species" reg="pulchella">pulchella</tp:taxon-name-part></tp:taxon-name></italic> group, mesosoma in dorsal view <bold>A</bold><italic><tp:taxon-name><tp:taxon-name-part taxon-name-part-type="genus" reg="Pheidole">P.</tp:taxon-name-part><tp:taxon-name-part taxon-name-part-type="species" reg="batrachorum">batrachorum</tp:taxon-name-part></tp:taxon-name></italic> (<ext-link xmlns:xlink="http://www.w3.org/1999/xlink" xlink:type="simple" ext-link-type="uri" xlink:href="http://www.antweb.org/specimen/CASENT0415367">CASENT0415367</ext-link>) <bold>B</bold><italic><tp:taxon-name><tp:taxon-name-part taxon-name-part-type="genus" reg="Pheidole">P.</tp:taxon-name-part><tp:taxon-name-part taxon-name-part-type="species" reg="darwini">darwini</tp:taxon-name-part></tp:taxon-name></italic> (<ext-link xmlns:xlink="http://www.w3.org/1999/xlink" xlink:type="simple" ext-link-type="uri" xlink:href="http://www.antweb.org/specimen/CASENT0218332">CASENT0218332</ext-link>) <bold>C</bold><italic><tp:taxon-name><tp:taxon-name-part taxon-name-part-type="genus" reg="Pheidole">P.</tp:taxon-name-part><tp:taxon-name-part taxon-name-part-type="species" reg="dea">dea</tp:taxon-name-part></tp:taxon-name></italic> (<ext-link xmlns:xlink="http://www.w3.org/1999/xlink" xlink:type="simple" ext-link-type="uri" xlink:href="http://www.antweb.org/specimen/CASENT0227965">CASENT0227965</ext-link>) <bold>D</bold><italic><tp:taxon-name><tp:taxon-name-part taxon-name-part-type="genus" reg="Pheidole">P.</tp:taxon-name-part><tp:taxon-name-part taxon-name-part-type="species" reg="glabrella">glabrella</tp:taxon-name-part></tp:taxon-name></italic> (<ext-link xmlns:xlink="http://www.w3.org/1999/xlink" xlink:type="simple" ext-link-type="uri" xlink:href="http://www.antweb.org/specimen/CASENT0227950">CASENT0227950</ext-link>) <bold>E</bold><italic><tp:taxon-name><tp:taxon-name-part taxon-name-part-type="genus" reg="Pheidole">P.</tp:taxon-name-part><tp:taxon-name-part taxon-name-part-type="species" reg="rebeccae">rebeccae</tp:taxon-name-part></tp:taxon-name></italic> (<ext-link xmlns:xlink="http://www.w3.org/1999/xlink" xlink:type="simple" ext-link-type="uri" xlink:href="http://www.antweb.org/specimen/CASENT0227954">CASENT0227954</ext-link>) <bold>F</bold><italic><tp:taxon-name><tp:taxon-name-part taxon-name-part-type="genus" reg="Pheidole">P.</tp:taxon-name-part><tp:taxon-name-part taxon-name-part-type="species" reg="semidea">semidea</tp:taxon-name-part></tp:taxon-name></italic> (<ext-link xmlns:xlink="http://www.w3.org/1999/xlink" xlink:type="simple" ext-link-type="uri" xlink:href="http://www.antweb.org/specimen/CASENT0227960">CASENT0227960</ext-link>). Scale bars: 0.5 mm.</p></caption><graphic xmlns:xlink="http://www.w3.org/1999/xlink" xlink:href="zookeys-1104-129_article-81562__-g010.jpg" position="float" orientation="portrait" xlink:type="simple" id="oo_694534.jpg"><uri content-type="original_file" xlink:type="simple">https://binary.pensoft.net/fig/694534</uri></graphic></fig><p>Long, orange erect to semi-erect setae sparsely distributed everywhere, including pro- and mesonotum, propodeum, petiole, postpetiole, and gaster, some longer than spine length. In full-face view, head laterally with semi-erect setae above and below eyes, some longer than eye diameter. Scapes with very abundant semi-erect setae, as long as scape width. Legs also covered with abundant semi–erect to decumbent pilosity.</p><p>Colour yellow to pale orange.</p></tp:treatment-sec><tp:treatment-sec sec-type="etymology" id="SECID0ELRBI"><title>Derivatio nominis.</title><p>The species name <italic>klaman</italic> is a non–Latin noun used in apposition and is the Boualé word for <italic>pulchella</italic> (beauty).</p></tp:treatment-sec><tp:treatment-sec sec-type="material" id="SECID0EVRBI"><title>Other material examined.</title><p>Ivory Coast: Montagnes District, Site 02 (Taï N. P.) 200m, 5.8312, –7.3429 08/11/2019. Winkler sample (Gómez, K. &amp; Kouakou, L.). Primary Forest in leaf litter (1 worker) [KGCOL00507] <abbrev xmlns:xlink="http://www.w3.org/1999/xlink" xlink:title="Kiko Gómez Abal Collection" id="ABBRID0E2RBI" xlink:type="simple">KGAC</abbrev></p><p>Ivory Coast: Montagnes District, Site 05 (Taï N. P.) 200m, 5.8438, –7.3484 11/11/2019. Winkler sample (Gómez, K. &amp; Kouakou, L.). Primary Forest in leaf litter (1 worker) [KGCOL00443] <abbrev xmlns:xlink="http://www.w3.org/1999/xlink" xlink:title="Kiko Gómez Abal Collection" id="ABBRID0EASBI" xlink:type="simple">KGAC</abbrev></p></tp:treatment-sec><ref-list><ref id="B3"><mixed-citation xmlns:xlink="http://www.w3.org/1999/xlink" xlink:type="simple"><person-group><name name-style="western"><surname>Fischer</surname><given-names>G</given-names></name><name name-style="western"><surname>Hita Garcia</surname><given-names>F</given-names></name><name name-style="western"><surname>Peters</surname><given-names>MK</given-names></name></person-group> (<year>2012</year>) <article-title>Taxonomy of the ant genus <italic><tp:taxon-name><tp:taxon-name-part taxon-name-part-type="genus">Pheidole</tp:taxon-name-part></tp:taxon-name></italic> Westwood in the Afrotropical zoogeographic region: Definition of species groups and systematic revision of the <italic><tp:taxon-name><tp:taxon-name-part taxon-name-part-type="genus">Pheidole</tp:taxon-name-part><tp:taxon-name-part taxon-name-part-type="species">pulchella</tp:taxon-name-part></tp:taxon-name></italic> group.</article-title><source>Zootaxa</source><volume>3232</volume>: <fpage>1</fpage>–<lpage>43</lpage>. <ext-link xlink:type="simple" ext-link-type="doi" xlink:href="10.11646/zootaxa.3232.1.1">https://doi.org/10.11646/zootaxa.3232.1.1</ext-link></mixed-citation></ref></ref-list></tp:taxon-treatment>
